# Supplementary material for: Corvids in Urban Environments: A Systematic Global Literature Review
Source: Animals (Basel). 2021 Nov 11;11(11):3226. doi: 10.3390/ani11113226 (PMC8614296; doi:10.3390/ani11113226)
Supplement: Supplementary file 1 [file animals-11-03226-s001.zip]

Archive with 4 entries (4 files):
- MS_Supplementary-Material_BI et al..pdf
- Table S1.png
- Table S2.xlsx
- Table S3.pdf
