# Supplementary material for: Corvids in Urban Environments: A Systematic Global Literature Review
Source: Animals (Basel). 2021 Nov 11;11(11):3226. doi: 10.3390/ani11113226 (PMC8614296; doi:10.3390/ani11113226)
Supplement: Supplementary file 1 [file animals-11-03226-s001.zip › Table S2.xlsx]

## Sheet: ALL
No	Author(s)	Title	Number of species	Species	Scientific name	continent	Year	references
1	Adelino, J. R. P., dos Anjos, L., & Lima, M. R.	Invasive potential of the pied crow (Corvus albus) in eastern Brazil: best to eradicate before it spreads	1	Pied crow	Corvus albus	America	2017	Adelino, J. R. P., dos Anjos, L., & Lima, M. R. (2017). Invasive potential of the pied crow (Corvus albus) in eastern Brazil: best to eradicate before it spreads. Perspectives in ecology and conservation, 15(3), 227-233.
2	Agić, I.J.	Ravens, Corvus corax (L. 1758), nesting on high-voltage transmission line pylons in Croatia.	1	Common Raven	Corvus corax	Europe	2006	Jurčević Agić, I. (2006). Ravens, Corvus corax (L. 1758), nesting on high-voltage transmission line pylons in Croatia. Belgian Journal of Zoology, 136(2), 167-171.
3	Airola, D.A.	Acorn dispersal by California Scrub-Jays in urban Sacramento, California (2019) .	1	California Scrubjay	Aphelocoma californica	America	2019	Airola, D. A., & Greco, S. E. Birds and Oaks in California’s Urban Forest.
4	Aldredge, RA; Bowman, R; Boughton, RK; Schoech, SJ; Bridge, E	Increased ambient temperatures in an urban landscape affect hatching success of the threatened Florida scrub-jay Aphelocoma coerulescens	1	Florida Scrubjay	Aphelocoma coerulescens	America	1991	Aldredge, R. A., Bowman, R., Boughton, R. K., Schoech, S. J., & Bridge, E. (2005, December). Increased ambient temperatures in an urban landscape affect hatching success of the threatened Florida scrub-jay Aphelocoma coerulescens. In Integrative and Comparative Biology (Vol. 45, No. 6, pp. 956-956). JOURNALS DEPT, 2001 EVANS RD, CARY, NC 27513 USA: OXFORD UNIV PRESS INC.
5	Aldredge, Robert A.; LeClair, Sonya C.; Bowman, Reed	Declining egg viability explains higher hatching failure in a suburban population of the threatened Florida scrub-jay Aphelocoma coerulescens	1	Florida Scrubjay	Aphelocoma coerulescens	America	2012	Aldredge, R. A., LeClair, S. C., & Bowman, R. (2012). Declining egg viability explains higher hatching failure in a suburban population of the threatened Florida scrub‐jay Aphelocoma coerulescens. Journal of Avian Biology, 43(4), 369-375.
6	Allan, DG; Davies, GB	Breeding biology of house crows (Corvus splendens) in Durban, South Africa	1	House Crow	Corvus splendens	Africa	2005	Allan, D. G., & Davies, G. B. (2005). Breeding biology of house crows (Corvus splendens) in Durban, South Africa. Ostrich-Journal of African Ornithology, 76(1-2), 21-31.
7	Al-Sallami, S.	A possible role of crows in the spread of diarrhoeal diseases in Aden.	1	House Crow	Corvus splendens	Asia	1991	Al-Sallami, S. (1991). A possible role of crows in the spread of diarrhoeal diseases in Aden. The Journal of the Egyptian Public Health Association, 66(3-4), 441-449.
8	Altevogt, R., Davis, T.A.	Urbanization in nest building of Indian house crows (Corvus splendens Vieillot).	1	House Crow	Corvus splendens	Asia	1979	Altevogi, R., & Davis, T. A. (1979). Urbanization in nest building of Indian House Crow (Corvus splendens Vieillot). J. Bombay Nat. Hist. Soc, 76(2), 283-290.
9	Amrhein, Valentin	Wild bird feeding (probably) affects avian urban ecology		crows spp		europe	2013	Amrhein, V. (2013). Wild bird feeding (probably) affects avian urban ecology. Avian Urban Ecology. Oxford University Press, Oxford, UK, 29-37.
10	Anderies, John M.; Katti, Madhusudan; Shochat, Eyal	Living in the city: Resource availability, predation, and bird population dynamics in urban areas	1	Florida Scrubjay	Aphelocoma coerulescens	America	2007	Anderies, J. M., Katti, M., & Shochat, E. (2007). Living in the city: resource availability, predation, and bird population dynamics in urban areas. Journal of theoretical biology, 247(1), 36-49.
11	Antikainen, E.	The breeding success of the jackdaw Corvus monedula in nesting cells. (1981) Ornis Fennica, .	1	Western Jackdaw	Coloeus monedula	Europe	1981	Antikainen, E. (1981). The Breeding Success of the Jackdaw Corvus Monedula in Nesting Cells. Ornis Fennica, 58(2), 72-77.
12	Antonov, A., Atanasova, D.	Nest-site selection in the Magpie Pica pica in a high-density urban population of Sofia (Bulgaria).	1	Eurasian Magpie	Pica pica	Europe	2002	Antonov, A., & Atanasova, D. (2002). Nest-site selection in the Magpie Pica pica in a high-density urban population of Sofia (Bulgaria). Acta ornithologica, 37(2), 55-66.
13	Antonov, A; Atanasova, D	Re-use of old nests versus the construction of new ones in the Magpie Pica pica in the city of Sofia (Bulgaria)	1	Eurasian Magpie	Pica pica	Europe	2003	Antonov, A., & Atanasova, D. (2003). Re-use of old nests versus the construction of new ones in the Magpie Pica pica in the city of Sofia (Bulgaria). Acta Ornithologica, 38(1), 1-4.
14	Antonov, A; Atanasova, D	Small-scale differences in the breeding ecology of urban and rural Magpies Pica pica	1	Eurasian Magpie	Pica pica	Europe	2003	Antonov, A., & Atanasova, D. (2003). Small-scale differences in the breeding ecology of urban and rural Magpies Pica pica. Ornis Fennica, 80(1), 21-30.
15	Archer, AL	Control of the Indian House Crow Corvus splendens in eastern Africa	1	House Crow	Corvus splendens	Africa	2001	Archer, A. L. (2001). Control of the Indian house crow Corvus splendens in eastern Africa. Ostrich, 147-152.
16	Lim Sodhi brook and Soh	Undesirable aliens: factors determining the distribution of three invasive bird species in Singapore	1	House Crow	Courvus splendens	Asia	2003	Lim, H. C., Sodhi, N. S., Brook, B. W., & Soh, M. C. (2003). Undesirable aliens: factors determining the distribution of three invasive bird species in Singapore. Journal of Tropical Ecology, 19(6), 685-695.
17	Babu, S., Subramanya, S., Dilawar, M.	Kite flying: Effect of Chinese manja on birds in Bangalore, India.	2	House Crow and Indian Jungle Crow	Corvus splendens and Corvus culminatus	Asia	2015	Babu, S., Subramanya, S., & Dilawar, M. (2015). Kite flying: Effect of Chinese manja on birds in Bangalore, India. Indian Birds, 10(1), 13-18.
18	Baglione, V., Canestrari, D.	Kleptoparasitism and temporal segregation of sympatric corvids foraging in a refuse tip.	4	Rook, Carrion Crow, Western Jackdaw, and Eurasian Magpie	Corvus frugilegus, Corvus corone, Coloeus monedula, and Pica pica	Europe	2009	Baglione, V., & Canestrari, D. (2009). Kleptoparasitism and temporal segregation of sympatric corvids foraging in a refuse dump. The Auk, 126(3), 566-578.
19	Bagyura, J., Fidlóczky, J., Schwartz, V., Tóth, L.	Interesting breeding cases of the Raven (Corvus corax) in Hungary (2017) Ornis Hungarica, .	1	Common Raven	Corvus corax	Europe	2017	Bagyura, J., Fidlóczky, J., Schwartz, V., & Tóth, L. (2017). Interesting breeding cases of the Raven (Corvus corax) in Hungary. Ornis Hungarica, 25(1), 39-43.
20	Baltensperger, A. P., Mullet, T. C., Schmid, M. S., Humphries, G. R. W., Kövér, L., & Huettmann, F. (2013). Seasonal observations and machine-learning-based spatial model predictions for the common raven (Corvus corax) in the urban, sub-arctic environment of Fairbanks, Alaska. Polar Biology, 36(11), 1587-1599.	Seasonal observations and machine-learning-based spatial model predictions for the common raven (Corvus corax) in the urban, sub-arctic environment of Fairbanks, Alaska	1	Common Raven	Corvus corax	America	2013	Baltensperger, A. P., Mullet, T. C., Schmid, M. S., Humphries, G. R. W., Kövér, L., & Huettmann, F. (2013). Seasonal observations and machine-learning-based spatial model predictions for the common raven (Corvus corax) in the urban, sub-arctic environment of Fairbanks, Alaska. Polar Biology, 36(11), 1587-1599.
21	Barros, R. A. M., Costa, C. A., & Pascotto, M. C.	Diet and feeding behavior of the White-naped Jay, Cyanocorax cyanopogon (Wied, 1821) (Aves, Passeriformes, Corvidae) in a disturbed environment in central Brazil	1	White Naped Jay	Cyanocorax cyanopogon	America	2014	Barros, R. A. M., Costa, C. A., & Pascotto, M. C. (2014). Diet and feeding behavior of the White-naped Jay, Cyanocorax cyanopogon (Wied, 1821)(Aves, Passeriformes, Corvidae) in a disturbed environment in central Brazil. Brazilian Journal of Biology, 74(4), 899-905.
22	Batten, L.A.	Breeding bird species diversity in relation to increasing urbanisation.	2	Eurasian Magpie and Western Jackdaw	Pica pica and Coloeus monedula	Europe	1972	Batten, L. A. (1972). Breeding bird species diversity in relation to increasing urbanisation. Bird study, 19(3), 157-166.
23	Battisti, Corrado; Dodaro, Giuseppe	Mapping bird assemblages in a Mediterranean urban park: Evidence for a shift in dominance towards medium-large body sized species after 26 years	1	Hooded Crow	Corvus corone cornix	Europe	2016	Battisti, C., & Dodaro, G. (2016). Mapping bird assemblages in a Mediterranean urban park: Evidence for a shift in dominance towards medium-large body sized species after 26 years. Belgian Journal of Zoology, 146(2).
24	Baudains, T. P.; Lloyd, P.	Habituation and habitat changes can moderate the impacts of human disturbance on shorebird breeding performance	2	Pied Crow, White-necked Raven,	Corvus albus and Corvus albicollis	America	2007	Baudains, T. P., & Lloyd, P. (2007). Habituation and habitat changes can moderate the impacts of human disturbance on shorebird breeding performance. Animal Conservation, 10(3), 400-407.
25	Bednekoff, Peter A.; Bowman, Reed; Woolfenden, Glen E.	Do conversational gutturals help florida scrub-jays coordinate their sentinel behavior?	1	Florida Scrubjay	Aphelocoma coerulescens	America	2008	Bednekoff, P. A., Bowman, R., & Woolfenden, G. E. (2008). Do Conversational Gutturals Help Florida Scrub‐Jays Coordinate Their Sentinel Behavior?. Ethology, 114(4), 313-317.
26	Bednorz, J.	Assemblages of non-breeding Ravens Corvus corax Linnaeus, 1758, in Wielkopolska (W Poland) in the period of recolonisation of this region.	1	Common Raven	Corvus corax	Europe	2000	Bednorz, J. (2000). Assemblages of non-breeding Ravens Corvus corax Linnaeus, 1758, in Wielkopolska [W Poland] in the period of recolonisation of this region. Acta Zoologica Cracoviensia, 43(1-2).
27	Bednorz, J.	Ravens Corvus corax Linnaeus, 1758, nesting on electricity pylons in the Wielkopolska region.	1	Common Raven	Corvus corax	Europe	2000	BednoRz, J. (2000). Ravens Corvus corax LINNAEUS, 1758, nesting on electricity pylons in the Wielkopolska region. Acta Zoologica Cracoviensia, 43(1-2).
28	Belaire, J. Amy; Westphal, Lynne M.; Whelan, Christopher J.; Minor, Emily S.	Urban residents' perceptions of birds in the neighborhood: Biodiversity, cultural ecosystem services, and disservices	1	Blue Jay	Cyanocitta cristata	America	2015	Belaire, J. A., Westphal, L. M., Whelan, C. J., & Minor, E. S. (2015). Urban residents' perceptions of birds in the neighborhood: Biodiversity, cultural ecosystem services, and disservices. The Condor: Ornithological Applications, 117(2), 192-202.
29	Chhangani, A.K.	Mortality of wild animals in road accidents in Kumbhalgarh Wildlife Sanctuary, Rajasthan, India.	1	House Crow	Corvus splendens	Asia	2004	Chhangani, A. K. (2004). Mortality of wild animals in road accidents in Kumbhalgarh Wildlife Sanctuary, Rajasthan, India. JOURNAL-BOMBAY NATURAL HISTORY SOCIETY, 101(1), 151-153.
30	Bender, H.	Caching or coating? An interesting behaviour by the Little Raven Corvus mellori in an urban setting (2018) Victorian Naturalist, .	1	Little Raven	Corvus mellori	Australia	2018	Bender, H. (2018). Caching or coating? An interesting behaviour by the Little Raven Corvus mellori in an urban setting. Victorian Naturalist, The, 135(1), 18.
31	Bhat, S.	Birdbaths: Attracting birds to an urban home garden.	1	Jungle Crow (Large billed Crow)	Corvus macrorhynchos	Asia	2015	Bhat, S., 2015. Birdbaths: Attracting birds to an urban home garden. Indian BIRDS 10 (2): 35–39. Shubha Bhat, No. E-35, Indian Institute of Science, Bengaluru 560012, Karnataka, India. E-mail: shubhanava@gmail.com Manuscript received on 21 August 2013
32	Biadun, W.	Winter avifauna of Lublin - species composition, distribution and numbers.	3	Rook, Western Jackdaw, Carrion Crow	Corvus monedula, Corvus frugeligus and Corvus corone	Europe	2005	Biaduñ, W. (2005). Winter avifauna of Lublin species composition, distribution and numbers. Berkut, 14, 123.
33	Bílá, K., Beránková, J., Veselý, P., Bugnyar, T., & Schwab, C.	Responses of urban crows to con-and hetero-specific alarm calls in predator and non-predator zoo enclosures	1	Western Jackdaw	Coloeus monedula	Europe	2017	Bílá, K., Beránková, J., Veselý, P., Bugnyar, T., & Schwab, C. (2017). Responses of urban crows to con-and hetero-specific alarm calls in predator and non-predator zoo enclosures. Animal cognition, 20(1), 43-51.
34	Bingham, J.; Lunt, R. A.; Green, D. J.; Davies, K. R.; Stevens, V.; Wong, F. Y. K.	Experimental studies of the role of the little raven (Corvus mellori) in surveillance for West Nile virus in Australia	1	Little Raven	Corvus mellori	Australia	2010	Bingham, J., Lunt, R. A., Green, D. J., Davies, K. R., Stevens, V., & Wong, F. Y. K. (2010). Experimental studies of the role of the little raven (Corvus mellori) in surveillance for West Nile virus in Australia. Australian veterinary journal, 88(6), 204-210.
35	Bjerke, T; Ostdahl, T	Animal-related attitudes and activities in an urban population		Magpie and crows	Pica pica and Corvus spp.	Europe	2004	Bjerke, T., & Østdahl, T. (2004). Animal-related attitudes and activities in an urban population. Anthrozoös, 17(2), 109-129.
36	Blanco, G., Fargallo, J.A., Tella, J.L., Cuevas, J.A.	Role of buildings as nest-sites in the range expansion and conservation of choughs Pyrrhocorax pyrrhocorax in Spain.	1	Red-billed Chough	Pyrrhocorax pyrrhocorax	Europe	1997	Blanco, G., Fargallo, J. A., Tella, J., & Cuevas, J. A. (1997). Role of buildings as nest-sites in the range expansion and conservation of choughs Pyrrhocorax pyrrhocorax in Spain. Biological Conservation, 79(2-3), 117-122.
37	Boarman, W.I., Camp, R.J., Hagan, M., Deal, W.	Raven abundance at anthropogenic resources in the western Mojave Desert, California.	1	Common Raven	Corvus corax	America	1995	Boarman, W. I., Camp, R. J., Hagan, M., & Deal, W. (1995). Raven abundance at anthropogenic resources in the western Mojave Desert, California. Report to Edwards Air Force Base, California.
38	Bokotey, A.A.	Numbers and distribution of the Magpie Pica pica in Lvov (Ukraine) (1997) Acta Ornithologica, .	1	Euroasian Magpie	Pica pica	Europe	1997	Bokotej, A. A. (1997). Numbers and distribution of the Magpie Pica pica in Lvov (Ukraine). Muzeum i Instytut Zoologii PAN.
39	Bolton, H.C.	Observations on little ravens nesting in a Melbourne suburb.	1	Little Raven	Corvus mellori	Australia	2016	Bolton, H. C. (2016). Observations on Little Raven s N e st ing in a Melbourne Subu rb. Australian Field Ornithology, 10(7).
40	Bonier, Frances	Hormones in the city: Endocrine ecology of urban birds	2	Florida Scrubjay, American Crow	Aphelocoma coerulescens and Corvus brachyrhynchos	America	2012	Bonier, F. (2012). Hormones in the city: endocrine ecology of urban birds. Hormones and Behavior, 61(5), 763-772.
41	Bonnington, C.; Gaston, K. J.; Evans, K. L.	Ecological traps and behavioural adjustments of urban songbirds to fine-scale spatial variation in predator activity	4	Eurasisan Magpie, Carrion Crow, Western Jackdaw, Jay	Pica pica, Corvus corne, Coloeus monedula, and Garrulus glandarius	Europe	2015	Bonnington, C., Gaston, K. J., & Evans, K. L. (2015). Ecological traps and behavioural adjustments of urban songbirds to fine‐scale spatial variation in predator activity. Animal Conservation, 18(6), 529-538.
42	Boughton, RK; Bowman, R; Kearns, L; Schoech, SJ	Variation between suburban and wildland populations in nestling immune response ol Florida scrub-jays Aphelocoma coerulescens	1	Florida Scrubjay	Aphelocoma coerulescens	America	2005	Boughton, R. K., Bowman, R., Kearns, L., & Schoech, S. J. (2005, December). Variation between suburban and wildland populations in nestling immune response ol Florida scrub-jays Aphelocoma coerulescens. In INTEGRATIVE AND COMPARATIVE BIOLOGY (Vol. 45, No. 6, pp. 968-968). JOURNALS DEPT, 2001 EVANS RD, CARY, NC 27513 USA: OXFORD UNIV PRESS INC.
43	Bouttefroy, A; Lemaitre, JP; Rousset, A	Prevalence of Listeria sp in droppings from urban rooks (Corvus frugilegus)	1	Rook	Corvus frugilegus	America	1997	Bouttefroy, A., Lemaitre, J. P., & Rousset, A. (1997). Prevalence of Listeria sp. in droppings from urban rooks (Corvus frugilegus). Journal of Appli
44	Bowles, J.H., Decker, F.R.	The ravens of the State of Washington.	1	Common Raven	Corvus corax	America	1930	Bowles, J.H., Decker, F.R. (1930): The ravens of the State of Washington. The Condor 32 (4): 192-201.
45	Bowman, R., Woolfenden, G.E.	Nest Site Selection by Florida Scrub-Jays in Natural and Human-Modified Habitats.	1	Florida Scrubjay	Aphelocoma coerulescens	America	2002	Bowman, R., & Woolfenden, G. E. (2002). Nest site selection by Florida scrub-jays in natural and human-modified habitats. The Wilson Journal of Ornithology, 114(1), 128-135.
46	Bowmann, R., Woolfenden, G.E.	Nest success and the timing of nest failure of Florida Scrub-Jays in suburban and wildland habitats.	1	Florida Scrubjay	Aphelocoma coerulescens	America	2001	Bowman, R., & Woolfenden, G. E. (2001). Nest success and the timing of nest failure of Florida Scrub-Jays in suburban and wildland habitats. In Avian ecology and conservation in an urbanizing world (pp. 383-402). Springer, Boston, MA.
47	BožiČ, L.	Numbers, distribution and nest site characteristics of Jackdaw Corvus monedula in Slovenia and its conservation status (2016) Acrocephalus, .	1	Western Jackdaw	Coloeus monedula	Europe	2016	Božič, L. (2016). Numbers, distribution and nest site characteristics of Jackdaw Corvus monedula in Slovenia and its conservation status. Acrocephalus, 37(170-171), 123-150.
48	Brauze, Tomasz; Zielinski, Jacek	Intrapersonal and Interpersonal Differences in Results of Quantitative Winter Studies on Selected Species of Corvids in Urban Green Areas	3	Rook, Hooded Crow and Western Jackdaw	Corvus frugeligus, Corvus corone cornix and Coloeus monedula	Europe	2019	Brauze, T., & Zieliński, J. (2019). Intrapersonal and Interpersonal Differences in Results of Quantitative Winter Studies on Selected Species of Corvids in Urban Green Areas. Russian Journal of Ecology, 50(1), 75-79.
49	Breininger, David R.; Nichols, James D.; Carter, Geoffrey M.; Oddy, Donna M.	Habitat-specific breeder survival of Florida Scrub-Jays: inferences from multistate models	1	Florida Scrubjay	Aphelocoma coerulescens	America	2009	Breininger, D. R., Nichols, J. D., Carter, G. M., & Oddy, D. M. (2009). Habitat‐specific breeder survival of Florida Scrub‐Jays: inferences from multistate models. Ecology, 90(11), 3180-3189.
50	Breininger, David R.; Stolen, Eric D.; Carter, Geoffrey M.; Oddy, Donna M.; Hunt, Danny K.	A MODEL-SELECTION APPROACH TO PREDICTING WHETHER FLORIDA SCRUB-JAYS DELAY BREEDING	1	Florida Scrubjay	Aphelocoma coerulescens	America	2010	Breininger, D. R., Stolen, E. D., Carter, G. M., Oddy, D. M., & Hunt, D. K. (2010). A model-selection approach to predicting whether Florida scrub-jays delay breeding. The Condor, 112(2), 378-389.
51	Breininger, DR	Florida Scrub-Jay demography and dispersal in a fragmented landscape	1	Florida Scrubjay	Aphelocoma coerulescens	America	1999	Breininger, D. R. (1999). Florida scrub-jay demography and dispersal in a fragmented landscape. The Auk, 116(2), 520-527.
52	Breininger, DR; Brugman, MA; Stith, BM	Influence of habitat quality, catastrophes, and population size on extinction risk of the Florida scrub-jay	1	Florida Scrubjay	Aphelocoma coerulescens	America	1999	Breininger, D. R., Burgman, M. A., & Stith, B. M. (1999). Influence of habitat quality, catastrophes, and population size on extinction risk of the Florida scrub-jay. Wildlife Society Bulletin, 810-822.
53	Bridge, E.S., Schoech, S.J., Bowman, R., Wingfield, J.C.	Temporal predictability in food availability: Effects upon the reproductive axis in Scrub-Jays (2009) Journal of Experimental Zoology Part A: Ecological Genetics and Physiology, .	1	Florida Scrubjay	Aphelocoma coerulescens	America	2009	Bridge, E. S., Schoech, S. J., Bowman, R., & Wingfield, J. C. (2009). Temporal predictability in food availability: effects upon the reproductive axis in Scrub‐Jays. Journal of Experimental Zoology Part A: Ecological Genetics and Physiology, 311(1), 35-44.
54	Brook, BW; Sodhi, NS; Soh, MCK; Lim, HC	Abundance and projected control of invasive house crows in Singapore	1	House Crow	Corvus splendens	Asia	2003	Brook, B. W., Sodhi, N. S., Soh, M. C., & Lim, H. C. (2003). Abundance and projected control of invasive house crows in Singapore. The Journal of wildlife management, 808-817.
55	Brown, Matthew J.; Jones, Darryl N.	Cautious Crows: Neophobia in Torresian Crows (Corvus orru) Compared with Three Other Corvoids in Suburban Australia	3	Torresian Crow, Eurasian Magpie, Common Raven	Corvus orru, Pica pica, and Coloeus monedula	Australia	2016	Brown, M. J., & Jones, D. N. (2016). Cautious crows: Neophobia in Torresian crows (Corvus orru) compared with three other corvoids in suburban Australia. Ethology, 122(9), 726-733.
56	Buehler, Jake	City crows may have high cholesterol thanks to fast food		corvus spp.	Corvus spp	America	2019	Buehler, J. (2019). City crows may have high cholesterol thanks to fast food. New scientist, (3245), 7.
57	Bui, Thuy-Vy D.; Marzluff, John M.; Bedrosian, Bryan	COMMON RAVEN ACTIVITY IN RELATION TO LAND USE IN WESTERN WYOMING: IMPLICATIONS FOR GREATER SAGE-GROUSE REPRODUCTIVE SUCCESS	1	Common Raven	Corvus corax	America	2010	Bui, T. V. D., Marzluff, J. M., & Bedrosian, B. (2010). Common raven activity in relation to land use in western Wyoming: implications for greater sage-grouse reproductive success. The Condor, 112(1), 65-78.
58	Burger, J.	Bird control at airports.		Corvus spp.	Corvus spp	Europe	1983	Burger, J. (1983). Bird control at airports. Environmental Conservation, 10(2), 115-124.
59	Burger, J; Bowman, R; Woolfenden, GE; Gochfeld, M	Metal and metalloid concentrations in the eggs of threatened Florida scrub-jays in suburban habitat from south-central Florida	1	Florida Scrubjay	Aphelocoma coerulescens	America	2004	Burger, J., Bowman, R., Woolfenden, G. E., & Gochfeld, M. (2004). Metal and metalloid concentrations in the eggs of threatened Florida scrub-jays in suburban habitat from south-central Florida. Science of the Total Environment, 328(1-3), 185-193.
60	Burns, P.S.	Rook and jackdaw roosts around Bishop's Stortford.	2	Rook and Western Jackdaw	Corvus frugeligus, and Coloeus monedula	Europe	1957	Burns, P. S. (1957). Rook and Jackdaw roosts around Bishop's Stortford. Bird Study, 4(2), 62-71.
61	Campbell, B., Turner, G.E.S.	Ravens breeding on city buildings.	1	Commmon Raven	Corvus corax	Europe	1976	Campbell, B., Turner, G.E.S. (1976): Ravens breeding on city buildings. British birds 69: 229-230.
62	Campbell, Michael	Factors for the presence of avian scavengers in Accra and Kumasi, Ghana	1	Pied Crow	Corvus albus	Africa	2009	Campbell, M. (2009). Factors for the presence of avian scavengers in Accra and Kumasi, Ghana. Area, 41(3), 341-349.
63	Campbell, Michael	An animal geography of avian feeding habits in Peterborough, Ontario	1	American Crow	Corvus brachyrhynchos	America	2008	Campbell, M. (2008). An animal geography of avian feeding habits in Peterborough, Ontario. Area, 40(4), 472-480.
64	Caula, S., de Villalobos, A.E., Marty, P.	Seasonal dynamics of bird communities in urban forests of a Mediterranean city (Montpellier, Southern France).	2	Euroasian Magpie, Western Jackdaws …	Pica pica and Coloeus monedula	Europe	2014	Caula, S., de Villalobos, A. E., & Marty, P. (2014). Seasonal dynamics of bird communities in urban forests of a Mediterranean city (Montpellier, Southern France). Urban ecosystems, 17(1), 11-26.
65	Chamberlain, D.E., Cannon, A.R., Toms, M.P., Leech, D.I., Hatchwell, B.J., Gaston, K.J.	Avian productivity in urban landscapes: a review and meta-analysis.	4	Eurasian Magpie, Scrubjay, Alpine Chough and Carrion Crow	Pica pica, Coloeus monedula, Pyrrhocorax pyrrhocorax and Corvus corone		2009	Chamberlain, D. E., Cannon, A. R., Toms, M. P., Leech, D. I., Hatchwell, B. J., & Gaston, K. J. (2009). Avian productivity in urban landscapes: a review and meta‐analysis. Ibis, 151(1), 1-18.
66	Chiquet, C., Dover, J.W., Mitchell, P.	Birds and the urban environment: the value of green walls.	3	Western Jackdaw, Rook and Black-billed Magpie	Coloeus monedula, Corvus frugeligus and Pica hudsonia	America	2013	Chiquet, C., Dover, J. W., & Mitchell, P. (2013). Birds and the urban environment: the value of green walls. Urban ecosystems, 16(3), 453-462.
67	Chiron, Francois; Julliard, Romain	Responses of songbirds to magpie reduction in an urban habitat	1	Eurasian magpie	Pica pica	Europe	2007	Chiron, F., & Julliard, R. (2007). Responses of songbirds to magpie reduction in an urban habitat. The Journal of Wildlife Management, 71(8), 2624-2631.
68	Chiron, Francois; Julliard, Romain	Assessing the effects of trapping on pest bird species at the country level	1	Eurasian magpie	Pica pica	Europe	2013	Chiron, F., & Julliard, R. (2013). Assessing the effects of trapping on pest bird species at the country level. Biological conservation, 158, 98-106.
69	Chmielewski, S.	Observations of Jackdaws Corvus monedula robbing nests.	1	Western Jackdaw	Coloeus monedula	Europe	2015	Chmielewski, S. (2015). Observations of Jackdaws Corvus monedula Robbing Nests. International Studies on Sparrows, 39(1), 28-31.
70	Chong, Kwek Yan; Teo, Siyang; Kurukulasuriya, Buddhima; Chung, Yi Fei; Rajathurai, Subaraj; Lim, Haw Chuan; Tan, Hugh T. W.	DECADAL CHANGES IN URBAN BIRD ABUNDANCE IN SINGAPORE	1	House Crow	Corvus splendens	Asia	2012	Chong, K. Y., Teo, S., Kurukulasuriya, B., Chung, Y. F., Rajathurai, S., Lim, H. C., & Tan, H. T. (2012). Decadal changes in urban bird abundance in Singapore. The Raffles Bulletin of Zoology, 25(1), 189-196.
71	Ciach, Michal; Frohlich, Arkadiusz	Habitat type, food resources, noise and light pollution explain the species composition, abundance and stability of a winter bird assemblage in an urban environment	2	Eurasian magpie and rook	Pica pica and Corvus frugeligus	Euroe	2017	Ciach, M., & Fröhlich, A. (2017). Habitat type, food resources, noise and light pollution explain the species composition, abundance and stability of a winter bird assemblage in an urban environment. Urban Ecosystems, 20(3), 547-559.
72	Clifton, B., Jones, D.N. .	Finding food in a human-dominated environment: Exploring the foraging behaviour of urban Torresian Crows Corvus orru (2017) Australian Field Ornithology, .	1	Torresian Crow	Corvus orru	Australia	2017	Clifton, B., & Jones, D. N. (2017). Finding food in a human-dominated environment: Exploring the foraging behaviour of urban Torresian Crows' Corvus orru'. Australian Field Ornithology, 34, 30.
73	Clucas, Barbara; Marzluff, John M.	ATTITUDES AND ACTIONS TOWARD BIRDS IN URBAN AREAS: HUMAN CULTURAL DIFFERENCES INFLUENCE BIRD BEHAVIOR	2	American Crow and Hooded Crow	Corvus brachyrhynchos and Corvus corone cornix		2012	Clucas, B., & Marzluff, J. M. (2012). Attitudes and actions toward birds in urban areas: human cultural differences influence bird behavior. The Auk, 129(1), 8-16.
74	Clucas, Barbara; Marzluff, John M.; Mackovjak, David; Palmquist, Ila	Do American Crows Pay Attention to Human Gaze and Facial Expressions?	1	American Crow	Corvus brachyrhynchos	America	2013	Clucas, B., Marzluff, J. M., Mackovjak, D., & Palmquist, I. (2013). Do A merican Crows Pay Attention to Human Gaze and Facial Expressions?. Ethology, 119(4), 296-302.
75	Coates, Peter S.; Brussee, Brianne E.; Howe, Kristy B.; Gustafson, Kit Benjamin; Casazza, Michael L.; Delehanty, David J.	Landscape characteristics and livestock presence influence common ravens: relevance to greater sage-grouse conservation	1	Common Raven	Corvus corax	America	2016	Coates, P. S., Brussee, B. E., Howe, K. B., Gustafson, K. B., Casazza, M. L., & Delehanty, D. J. (2016). Landscape characteristics and livestock presence influence common ravens: relevance to greater sage‐grouse conservation. Ecosphere, 7(2), e01203.
76	Coates, Peter S.; Howe, Kristy B.; Casazza, Michael L.; Delehanty, David J.	Landscape alterations influence differential habitat use of nesting buteos and ravens within sagebrush ecosystem: Implications for transmission line development	1	Common Raven	Corvus corax	America	2014	Coates, P. S., Howe, K. B., Casazza, M. L., & Delehanty, D. J. (2014). Landscape alterations influence differential habitat use of nesting buteos and ravens within sagebrush ecosystem: Implications for transmission line development. The Condor: Ornithological Applications, 116(3), 341-356.
77	Conner, R.N., Adkisson, C.S.	Concentration of foraging Common Ravens along the Trans-Canada Highway.	1	Common Raven	Corvus corax	America	1976	Conner, R. N., & CS, A. (1976). Concentration of foraging Common Ravens along the trans-Canada highway.
78	Coogan, Sean C. P.; Raubenheimer, David; Zantis, Simon P.; Machovsky-Capuska, Gabriel E.	Multidimensional nutritional ecology and urban birds	2	Eurasian Magpie and Florida Scrubjay	Pica pica and Aphelocoma coerulescens		2018	Coogan, S. C., Raubenheimer, D., Zantis, S. P., & Machovsky‐Capuska, G. E. (2018). Multidimensional nutritional ecology and urban birds. Ecosphere, 9(4), e02177.
79	Cornell, H.N., Marzluff, J.M., Pecoraro, S.	Social learning spreads knowledge about dangerous humans among American crows.	1	American crow	Corvus brachyrhynchos	America	2012	Cornell, H. N., Marzluff, J. M., & Pecoraro, S. (2012). Social learning spreads knowledge about dangerous humans among American crows. Proceedings of the Royal Society B: Biological Sciences, 279(1728), 499-508.
80	Cristol, D.A., Switzer, P.V., Johnson, K.L., Walke, L.S.	Crows do not use automobiles as nutcrackers: Putting an anecdote to the test.	1	American crow	Corvus brachyrhynchos	America	1997	Cristol, D. A., Switzer, P. V., Johnson, K. L., & Walke, L. S. (1997). Crows do not use automobiles as nutcrackers: putting an anecdote to the test. The Auk, 296-298.
81	Cristol, DA; Switzer, PV	Avian prey-dropping behavior. II. American crows and walnuts	1	American crow	Corvus brachyrhynchos	America	1999	Cristol, D. A., & Switzer, P. V. (1999). Avian prey-dropping behavior. II. American crows and walnuts. Behavioral Ecology, 10(3), 220-226.
82	Crosbie, S.P., Souza, L.E., Ernest, H.B.	Abundance and distribution of the yellow-billed magpie (2014) Western Birds, .	1	Yellow-billed Magpie	Pica nuttalli	America	2014	Crosbie, S. P., Souza, L. E., & Ernest, H. B. (2014). Abundance and distribution of the Yellow-billed Magpie. Western Birds, 45(2), 100-111.
83	Crosbie, Scott P.; Souza, Levi E.; Ernest, Holly B.	ESTIMATING WESTERN SCRUB-JAY DENSITY IN CALIFORNIA BY MULTIPLE-COVARIATE DISTANCE SAMPLING	1	California Scrubjay	Aphelocoma californica	America	2011	Crosbie, S. P., Souza, L. E., & Ernest, H. B. (2011). Estimating western scrub-jay density in California by multiple-covariate distance sampling. The Condor, 113(4), 843-852.
84	Cunningham, S. J.; Madden, C. F.; Barnard, P.; Amar, A.	Electric crows: powerlines, climate change and the emergence of a native invader	1	Pied Crow	Corvus albus	Africa	2016	Cunningham, S. J., Madden, C. F., Barnard, P., & Amar, A. (2016). Electric crows: powerlines, climate change and the emergence of a native invader. Diversity and Distributions, 22(1), 17-29.
85	Czarnecka, J.; Kitowski, I.; Sugier, P.; Mirski, P.; Krupinski, D.; Pitucha, G.	Seed dispersal in urban green space - Does the rook Corvus frugilegus L. contribute to urban flora homogenization?	1	Rook	Corvus frugilegus	Europe	2013	Czarnecka, J., Kitowski, I., Sugier, P., Mirski, P., Krupiński, D., & Pitucha, G. (2013). Seed dispersal in urban green space–Does the rook Corvus frugilegus L. contribute to urban flora homogenization?. Urban forestry & urban greening, 12(3), 359-366.
86	Czechowski, P., Bocheński, M., Ciebiera, O.	Decline of Jackdaws Corvus monedula in the city of Zielona Góra.	1	Western Jackdaw	Coloeus monedula	Europe	2013	Czechowski, P., Bocheński, M., & Ciebiera, O. (2013). Decline of Jackdaws Corvus monedula in the city of Zielona Góra. International Studies on Sparrows, 37(1), 32-36.
87	da Silva, A., DIez-Méndez, D., Kempenaers, B.	Effects of experimental night lighting on the daily timing of winter foraging in common European songbirds.	1	Eurasian Jay	Garrulus glandarius	Europe	2017	Silva, A. D., Diez‐Méndez, D., & Kempenaers, B. (2017). Effects of experimental night lighting on the daily timing of winter foraging in common European songbirds. Journal of Avian Biology, 48(6), 862-871.
88	Darley-Hill, S., Johnson, W.C.	Acorn dispersal by the blue jay (Cyanocitta cristata) (1981) Oecologia, .	1	Blue Jay	Cyanocitta cristata	America	1981	Darley-Hill, S., & Johnson, W. C. (1981). Acorn dispersal by the blue jay (Cyanocitta cristata). Oecologia, 50(2), 231-232.
89	Davis, R.A., Gole, C., Roberts, J.D.	Impacts of urbanisation on the native avifauna of Perth, Western Australia.	1	Australian Raven	Corvus coronoides	Australia	2013	Davis, R. A., Gole, C., & Roberts, J. D. (2013). Impacts of urbanisation on the native avifauna of Perth, Western Australia. Urban Ecosystems, 16(3), 427-452.
90	Davison, Marita A.; Fitzpatrick, John W.	Role of human-modified habitat in protecting specialist species: A case study in the threatened Florida Scrub-Jay	1	Florida ccrubjay	Aphelocoma coerulescens	America	2010	Davison, M. A., & Fitzpatrick, J. W. (2010). Role of human-modified habitat in protecting specialist species: A case study in the threatened Florida Scrub-Jay. Biological Conservation, 143(11), 2815-2822.
91	DeGregorio B.A., Weatherhead P.J., and Sperry J.H.	Power lines, roads, and avian nest survival: effects onpredator identity and predation intensity	3	American Crow, Fish Crow and Blue Jay	Corvus brachyrhynchos, Corvus ossifragus and Cyanocitta cristata	America	2014	DeGregorio, B. A., Weatherhead, P. J., & Sperry, J. H. (2014). Power lines, roads, and avian nest survival: effects on predator identity and predation intensity. Ecology and Evolution, 4(9), 1589-1600.
92	DeLap, J.H., Knight, R.L.	Response of an avian scavenging guild to construction activity.	2	American Crow, Common Raven	Corvus brachyrhynchos and Corvus corax	America	2003	DeLap, J. H., & Knight, R. L. (2003). Response of an avian scavenging guild to construction activity. Natural Areas Journal, 23(3), 274-277.
93	DeRaad, Devon A.; Maley, James M.; Tsai, Whitney L. E.; McCormack, John E.	Phenotypic clines across an unstudied hybrid zone in Woodhouse's Scrub-Jay (Aphelocoma woodhouseii)	1	Woodhouse's Scrub-Jay	Aphelocoma woodhouseii	America	2019	DeRaad, D. A., Maley, J. M., Tsai, W. L., & McCormack, J. E. (2019). Phenotypic clines across an unstudied hybrid zone in Woodhouse’s Scrub-Jay (Aphelocoma woodhouseii). The Auk: Ornithological Advances, 136(2), uky018.
94	Deventer, Sarah A.; Uhl, Florian; Bugnyar, Thomas; Miller, Rachael; Fitch, W. Tecumseh; Schiestl, Martina; Ringler, Max; Schwab, Christine	Behavioural Type Affects Space Use in a Wild Population of Crows (Corvus corone)	1	Carrion Crow	Corvus corone	Europe	2016	Deventer, S. A., Uhl, F., Bugnyar, T., Miller, R., Fitch, W. T., Schiestl, M., ... & Schwab, C. (2016). Behavioural type affects space use in a wild population of crows (Corvus corone). Ethology, 122(11), 881-891.
95	DHINDSA, M.S., BOAG, D.A.	The effect of food supplementation on the reproductive success of Black‐billed Magpies Pica pica (1990) Ibis, .	1	Eurasian Magpie	Pica pica	America	1990	DHINDSA, M. S., & BOAG, D. A. (1990). The effect of food supplementation on the reproductive success of Black‐billed Magpies Pica pica. Ibis, 132(4), 595-602.
96	Dhindsa, M.S., Komers, P.E., Boag, D.A.	Nest height of black-billed magpies: is it determined by human disturbance or habitat type? (1989) Canadian Journal of Zoology, .	1	Eurasian Magpie	Pica pica	America	1989	Dhindsa, M. S., Komers, P. E., & Boag, D. A. (1989). Nest height of Black-billed Magpies: is it determined by human disturbance or habitat type?. Canadian journal of zoology, 67(1), 228-232.
97	Di Santo, Marianna; Battisti, Corrado; Bologna, Marco A.	Interspecific interactions in nesting and feeding urban sites among introducedMonk Parakeet (Myiopsitta monachus) and syntopic bird species	1	Hooded Crow	Corvus corone cornix	Europe	2017	Di Santo, M., Battisti, C., & Bologna, M. A. (2017). Interspecific interactions in nesting and feeding urban sites among introduced Monk Parakeet (Myiopsitta monachus) and syntopic bird species. Ethology Ecology & Evolution, 29(2), 138-148.
98	Diquelou, Marie C.; Griffin, Andrea S.; Sol, Daniel	The role of motor diversity in foraging innovations: a cross-species comparison in urban birds	1	Australian Raven	Corvus coronoides	Australia	2016	Diquelou, M. C., Griffin, A. S., & Sol, D. (2016). The role of motor diversity in foraging innovations: a cross-species comparison in urban birds. Behavioral Ecology, 27(2), 584-591.
99	Dmowski, K.	Environmental monitoring of heavy metals with magpie (Pica pica) feathers - an example of Polish polluted and control areas.	1	Eurasian Magpie	Pica pica	Europe	2000	Dmowski, K. (2000). Environmental monitoring of heavy metals with magpie (Pica pica) feathers—an example of Polish polluted and control areas. In Trace Metals in the Environment (Vol. 4, pp. 455-477). Elsevier.
100	Dmowski, K., Golimowski, J.	Feathers of the magpie (Pica pica) as a bioindicator material for heavy metal pollution assessment.	1	Eurasian Magpie	Pica pica	Europe	1993	Dmowski, K., & Golimowski, J. (1993). Feathers of the magpie (Pica pica) as a bioindicator material for heavy metal pollution assessment. Science of the total environment, 139, 251-258.
101	Dorazio, Robert M.; Connor, Edward F.; Askins, Robert A.	Estimating the Effects of Habitat and Biological Interactions in an Avian Community	1	American Crow	Corvus brachyrhynchos	America	2015	Dorazio, R. M., Connor, E. F., & Askins, R. A. (2015). Estimating the effects of habitat and biological interactions in an avian community. PloS one, 10(8), e0135987.
102	Dranga, A. O.; Gorlov, P. I.	Collective roost of corvids in Melitopol (Zaporozhye region) in 2014-2015	4	Rook, Western Jackdaw, Eurasian Magpie and Common Raven	Corvus frugeligus, Coloeus monedula, Pica pica and Corvus corax	Europe	2016	Dranga, A. О., & Gorlov, P. I. (2016). Collective roost of corvids in Melitopol (Zaporozhye region) in 2014–2015. Biosystems Diversity, 24(1), 50-60.
103	Dreschel, T.W., Smith, R.B., Breiniger, D.R.	Florida Scrub Jay Mortality on Roadsides.	1	Florida Scrubjay	Aphelocoma coerulescens	America	1990	Dreschel, T. W., Smith, R. B., & Breininger, D. R. (1990). Florida Scrub Jay mortality on roadsides.
104	Droege, G., & Töpfer, T.	The Corvids Literature Database—500 years of ornithological research from a crow’s perspective		crow spp	crow spp		2016	Droege, G., & Töpfer, T. (2016). The Corvids Literature Database—500 years of ornithological research from a crow’s perspective. Database, 2016.
105	Dulisz, B.	Spatial structure, nest location, and densities of the Magpie Pica pica in two types of urban development in the city of Olsztyn (NE Poland).	1	Eurasian Magpie	Pica pica	Europe	2005	Dulisz, B. (2005). Spatial structure, nest location, and densities of the Magpie Pica pica in two types of urban development in the city of Olsztyn (NE Poland). Ptaki Krukowate Polski [Corvids of Poland], 267-286.
106	Dutta, S.K., Raut, S.K.	Nesting Site of House Crow: Tree Versus Light-Post—An Impact Assessment (2013) Proceedings of the Zoological Society, .	1	House Crow	Corvus splendens	Asia	2013	Dutta, S. K., & Raut, S. K. (2013, December). Nesting Site of House Crow: Tree Versus Light-Post—An Impact Assessment. In Proceedings of the Zoological Society (Vol. 66, No. 2, pp. 141-148). Springer India.
107	Dutta, S.K., Raut, S.K.	Affinity of House Crows (Corvus splendens) with Nesting Trees occurring in and around Kolkata, India.	1	House Crow	Corvus splendens	Asia	2015	Dutta, S. K., & Raut, S. K. (2015, June). Affinity of House Crows (Corvus splendens) with nesting trees occurring in and around Kolkata, India. In Proceedings of the Zoological Society (Vol. 68, No. 1, pp. 96-108). Springer India.
108	Dwyer, J.F., Leiker, D.L.	Managing nesting by Chihuahuan ravens on H-frame electric transmission structures.	1	Chihuahuan Raven	Corvus cryptoleucus	America	2012	Dwyer, J. F., & Leiker, D. L. (2012). Managing nesting by Chihuahuan ravens on H‐frame electric transmission structures. Wildlife Society Bulletin, 36(2), 336-341.
109	Dwyer, J.F., Leiker, D.L., King, S.N.D.	Testing nest deterrents for Chihuahuan ravens on H-frame transmission structures.	1	Chihuahuan Raven	Corvus cryptoleucus	America	2015	Dwyer, J. F., Leiker, D. L., & King, S. N. (2015). Testing nest deterrents for Chihuahuan ravens on H‐frame transmission structures. Wildlife Society Bulletin, 39(3), 603-609.
110	EDEN, SF	THE COMPARATIVE BREEDING BIOLOGY OF MAGPIES PICA-PICA IN AN URBAN AND A RURAL HABITAT (AVES, CORVIDAE)	1	Eurasian Magpie	Pica pica	Europe	1985	Eden, S. F. (1985). The comparative breeding biology of magpies Pica pica in an urban and a rural habitat (Aves: Corvidae). Journal of Zoology, 205(3), 325-334.
111	Eguchi, K.	Recent increase of nesting on utility poles by the Black-billed Magpie Pica pica sericea.	1	Black-billed Magpie	Pica pica sericea.	Asia	1996	EGUCHI, K. (1996). Recent increase of nesting on utility poles by the Black-billed Magpie Pica pica sericea. Japanese Journal of Ornithology, 45(2), 101-107.
112	Eguchi, K., Takeishi, M.	the ecology of the Black-billed Magpie Pica pica sericea in Japan (1997) Acta Ornithologica, .	1	Black-billed Magpie	Pica pica sericea.	Asia	1997	Eguchi, K., & Takeishi, M. (1997). The ecology of the Black-billed Magpie Pica pica sericea in Japan. Acta Ornithologica, 32(1), 33-37.
113	Elgmork, K.	Seasonal variation of birds on a feeding site in a suburban area near Oslo, Norway (2002) Fauna Norvegica, .	1	Eurasian Magpie	Pica pica	Europe	2002	Elgmork, K. (2002). Seasonal variation of birds on a feeding site in a suburban area near Oslo, Norway. Fauna Norvegica, 22, 1-8.
114	Emlen, J.T.	Midwinter distribution of the American Crow in New York State.	1	American Crow	Corvus brachyrhynchos	America	1938	Emlen, J.T. (1938): Midwinter distribution of the American Crow in New York State. Ecology 19: 264-275.
115	Engel, K.A., Young, L.S.	Movements and habitat use by common ravens from roost sites in souhwestern Idaho.	1	Common Raven	Covus corax	America	1992	Engel, K. A., & Young, L. S. (1992). Movements and habitat use by common ravens from roost sites in southwestern Idaho. The Journal of wildlife management, 596-602.
116	ENGELS, TM; SEXTON, CW	NEGATIVE CORRELATION OF BLUE JAYS AND GOLDEN-CHEEKED WARBLERS NEAR AN URBANIZING AREA	1	Blue Jay	Cyanocitta cristata	America	1994	Engels, T. M., & Sexton, C. W. (1994). Negative correlation of blue jays and golden-cheeked warblers near an urbanizing area. Conservation Biology, 8(1), 286-290.
117	Evans, Karl L.; Newson, Stuart E.; Gaston, Kevin J.	Habitat influences on urban avian assemblages	4	Eurasian Magpie, Western Jackdaw, Eurasian jay and Carrion Crow	Pica pica, Coloeus monedula, Garrulus glandarius and Corvus corone	Europe	2009	Evans, K. L., Newson, S. E., & Gaston, K. J. (2009). Habitat influences on urban avian assemblages. Ibis, 151(1), 19-39.
118	Everding, S; Montgomerie, R	Movements and habitat use of the Torresian Crow in a subtropical suburban environment	1	Torresian Crow	Corvus orru	Australia	2000	Everding, S., & Montgomerie, R. (2000). Movements and habitat use of the Torresian crow in a subtropical suburban environment. Emu-Austral Ornithology, 100(3), 192-198.
119	Everding, SE; Jones, DN	Communal roosting in a suburban population of Torresian crows (Corvus orru)	1	Torresian Crow	Corvus orru	Australia	2006	Everding, S. E., & Jones, D. N. (2006). Communal roosting in a suburban population of Torresian crows (Corvus orru). Landscape and Urban Planning, 74(1), 21-33.
120	Fankhauser, T.	Breeding rooks Corvus frugilegus and problems associated with them in the town of Berne [Saatkrahen Corvus frugilegus als Brutvogel in der Stadt Bern und dadurch entstehende Probleme] (1995) Ornithologische Beobachter, .	1	Rook	Corvus frugilegus	Europe	1995	Fankhauser, T. (1995): Breeding Rooks Corvus frugilegus and problems associated with them in the town of Berne, Switzerland. [Saatkrähen als Brutvögel in der Stadt Bern und dadurch entstehende Probleme.] Der ornithologische Beobachter 92: 59-68.
121	Feare, C.J., Mungroo, Y.	The status and management of the house crow Corvus splendens (Vieillot) in Mauritius (1990) Biological Conservation, .	1	House Crow	Corvus splendens	Africa	1990	Feare, C. J., & Mungroo, Y. (1990). The status and management of the House Crow Corvus splendens (Vieillot) in Mauritius. Biological Conservation, 51(1), 63-70.
122	Fernández-Juricic, E., Jimenez, M.D., Lucas, E.	Alert distance as an alternative measure of bird tolerance to human disturbance: Implications for park design.	1	Eurasian Magpie	Pica pica	Europe	2001	FERÁNDEZ-JURICIC, E. S. T. E. B. A. N., Jimenez, M. D., & Lucas, E. (2001). Alert distance as an alternative measure of bird tolerance to human disturbance: implications for park design. Environmental Conservation, 263-269.
123	Fleischer, AL; Bowman, R; Woolfenden, GE	Variation in foraging behavior, diet, and time of breeding of Florida scrub-jays in suburban and wildland habitats	1	Florida Scrubjay	Aphelocoma coerulescens	America	2003	Fleischer Jr, A. L., Bowman, R., & Woolfenden, G. E. (2003). Variation in foraging behavior, diet, and time of breeding of Florida scrub-jays in suburban and wildland habitats. The Condor, 105(3), 515-527.
124	Flower, S. S. (1898). The Birds of a Bangkok Garden. Ibis, 40(3), 319-327.	The birds of a Bangkok Garden.	1	Jungle Crow	Corvus macrorhynchos	Asia	1898	(1898): The birds of a Bangkok Garden. The Ibis ser.7 v.4 (15): 319-327.
125	Francois, Chiron; Alexandre, Lee; Julliard, Romain	Effects of landscape urbanization on magpie occupancy dynamics in France	1	Eurasian Magpie	Pica pica	Europe	2008	François, C., Alexandre, L., & Julliard, R. (2008). Effects of landscape urbanization on magpie occupancy dynamics in France. Landscape Ecology, 23(5), 527-538.
126	Friesen, Lyle E.; Casbourn, Garth; Martin, Virgil; Mackay, R. Jock	NEST PREDATION IN AN ANTHROPOGENIC LANDSCAPE	2	American Crow and Blue Jay	Corvus brachyrhynchos and Cyanocitta cristata	America	2013	Friesen, L. E., Casbourn, G., Martin, V., & Mackay, R. J. (2013). Nest predation in an anthropogenic landscape. The Wilson Journal of Ornithology, 125(3), 562-569.
127	Gade, Daniel W.	SHIFTING SYNANTHROPY OF THE CROW IN EASTERN NORTH AMERICA	1	American Crow	Corvus brachyrhynchos	America	2010	Gade, D. W. (2010). Shifting synanthropy of the crow in eastern North America. Geographical Review, 100(2), 152-175.
128	Gianpasquale, Chiatante; Alberto, Meriggi	The occurrence and density of three sympatric corvids in a Mediterranean agroecosystem explained by land use	3	Eurasian Jay, Eurasian Magpie, and Hooded Crow	Garrulus glandarius, Pica pica, and Corvus corone cornix	Europe	2019	Gianpasquale, C., & Alberto, M. (2019). The occurrence and density of three sympatric corvids in a Mediterranean agroecosystem explained by land use. Journal of Ornithology, 160(4), 1133-1150.
129	Girisgin, Ahmet Onur; Alasonyalilar Demirer, Aylin; Buyukcangaz, Esra; Khider, Mohammed; Birlik, Sezen; Ipek, Volkan	Postmortem findings on a group of Pica pica (Passeriformes: Corvidae)	1	Eurasian Magpie	Pica pica	EuroAsia	2019	Girişgin, A. O., Demirer, A. A., Büyükcangaz, E., Khider, M., Birlik, S., & İpek, V. (2019). Postmortem findings on a group of Pica pica (Passeriformes: Corvidae).
130	GOOCH, S; BAILLIE, SR; BIRKHEAD, TR	MAGPIE PICA-PICA AND SONGBIRD POPULATIONS - RETROSPECTIVE INVESTIGATION OF TRENDS IN POPULATION-DENSITY AND BREEDING SUCCESS	1	Eurasian Magpie	Pica pica	Europe	1991	Gooch, S., Baillie, S. R., & Birkhead, T. R. (1991). Magpie Pica pica and songbird populations. Retrospective investigation of trends in population density and breeding success. Journal of Applied Ecology, 1068-1086.
131	Goodwin, D.	Some aspects of the behaviour of the Jay.	3	Eurasian Jay, Eurasian Magpie, and Hooded Crow	Garrulus glandarius, Pica pica, and Corvus corone cornix	Europe	1951	Goodwin, D. (1951): Some aspects of the behaviour of the Jay. The Ibis 93: 602–625.
132	Gorenzel, W.P., Salmon, T.P.	Characteristics of American Crow urban roosts in California.	1	American crow	Corvus brachyrhynchos	America	1995	Gorenzel, W. P., & Salmon, T. P. (1995). Characteristics of American crow urban roosts in California. The Journal of Wildlife Management, 638-645.
133	Gorenzel, WP; Blackwell, BF; Simmons, GD; Salmon, TP; Dolbeer, RA	Evaluation of lasers to disperse American crows, Corvus brachyrhynchos, from urban night roosts	1	American crow	Corvus brachyrhynchos	America	2002	Gorenzel, W. P., Blackwell, B. F., Simmons, G. D., Salmon, T. P., & Dolbeer, R. A. (2002). Evaluation of lasers to disperse American crows, Corvus brachyrhynchos, from urban night roosts. International Journal of Pest Management, 48(4), 327-331.
134	GORENZEL, WP; SALMON, TP	TAPE-RECORDED CALLS DISPERSE AMERICAN CROWS FROM URBAN ROOSTS	1	American crow	Corvus brachyrhynchos	America	1993	Gorenzel, W. P., & Salmon, T. P. (1993). Tape-recorded calls disperse American crows from urban roosts. Wildlife Society Bulletin (1973-2006), 21(3), 334-338.
135	Gorska, E.	The influence of weather factors on the daily activity of urban populations of birds at their common roosts in Slupsk.	2	Euroasian magpie and jackdaws	Pica pica and Coloeus monedula	Europe	1998	Gorska, E. (1998). The influence of weather factors on the daily activity of urban populations of birds at their common roosts in Slupsk. Acta Zoologica Cracoviensia, 41(1).
136	Górska, E., Górski, W.	Nest sites of the Magpie Pica pica in urban and rural habitats in the Koszalin Region, NW Poland (1997) Acta Ornithologica, .	1	Eurasian Magpie	Pica pica	Europe	1997	Górska, E., & Górski, W. (1997). Nests Sites of the Magpie Pica Pica in Urban and Rural Habitats in the Koszalin Region, NW Poland. Muzeum i Instytut Zoologii PAN.
137	Gorski, W.	Urban and rural population of the magpie in the Koszalin Region, NW Poland.	1	Eurasian Magpie	Pica pica	Europe	1997	Górski, W. (1997). Urban and rural populations of the Magpie Pica pica in the Koszalin Region, NW Poland. Muzeum i Instytut Zoologii PAN.
138	Górski, W., Kotlarz, B.	Changes and breeding ecology in an urban population of the Magpie Pica pica in Slłupsk, NW Poland (1997) Acta Ornithologica, .	1	Eurasian Magpie	Pica pica	Europe	1997	Górski, W., & Kotlarz, B. (1997). Changes and breeding ecology in an urban population of the Magpie Pica pica in Słupsk, NW Poland. Acta Ornithol, 32, 61-67.
139	Green, A. J., Elmberg, J., & Lovas-Kiss, Á.	Beyond scatter-hoarding and frugivory: European corvids as overlooked vectors for a broad range of plants	2	Eurasian Magpie and Hooded Crow	Pica pica and Corvus corone cornix	Europe	2019	Green, A. J., Elmberg, J., & Lovas-Kiss, Á. (2019). Beyond scatter-hoarding and frugivory: European corvids as overlooked vectors for a broad range of plants. Frontiers in Ecology and Evolution, 7, 133.
140	Greggor, Alison L.; Clayton, Nicola S.; Fulford, Antony J. C.; Thornton, Alex	Street smart: faster approach towards litter in urban areas by highly neophobic corvids and less fearful birds	5	Western Jackdaw, Eurasian jay, Rook, Eurasian Magpie, Carrion Crow	Coloeus monedula, Garrulus glandarius, Corvus frugeligus, Pica pica, and Corvus corone	Europe	2016	Greggor, A. L., Clayton, N. S., Fulford, A. J., & Thornton, A. (2016). Street smart: faster approach towards litter in urban areas by highly neophobic corvids and less fearful birds. Animal Behaviour, 117, 123-133.
141	Griffin, LR	Colonization patterns at Rook Corvus frugilegus colonies: implications for survey strategies	1	Rook	Corvus frugilegus	Europe	1999	Griffin, L. R. (1999). Colonization patterns at rook Corvus frugilegus colonies: implications for survey strategies. Bird Study, 46(2), 170-173.
142	Grodzinski, Z.	Nesting of Rooks Corvus frugilegus in the Krakow area of Poland.	1	Rook	Corvus frugilegus	Europe	1980	GRODZINSKI, Z. (1980). NESTING OF ROOKS CORVUS FRUGILEGUS LINNAEUS, 1758, IN THE CRACOW AREA.
143	Grodzinski, Z.	Rooks Corvus frugilegus Linnaeus, 1758, in one of the Cracow parks.	1	Rook	Corvus frugilegus	Europe	1976	Grodziński, Z. (1976). Rooks Corvus Frugileus Linnaeus, 1758, in One of the Cracow Parks. Zakład Zoologii Systematycznej i Doświadczalnej Polskiej Akademii Nauk.
144	Grodzinski, Z.	Daily flights of Rooks Corvus frugilegus Linnaeus 1758 and jackdaws Corvus monedula Linnaeus 1758 wintering in Cracow.	2	Rook and Western Jackdaw	Corvus frugeligus and Coloeus monedula	Europe	1971	Grodziński, Z. (1971). Daily Flights of Rooks Corvus Frugilegus Linnaeus, 1758 and Jacdawns Corvus Monedula Linnaeus, 1758 Wintering in Kraków. Zakład Zoologii Systematycznej i Doświadczalnej Polskiej Akademii Nauk.
145	Grodzinski, Z.	The annual life cycle of Rooks Corvus frugilegus Linnaeus, 1758, and jackdaws Corvus monedula Linnaeus, 1758, in the town of Cracow.	2	Rook and Western Jackdaw	Corvus frugeligus and Coloeus monedula	Europe	1980	Grodzinski, Z. (1980). The annual life cycle of rooks Corvus frugilegus Linnaeus, 1758 and jackdaws Corvus monedula Linnaeus, 1758 in the town of Cracow.
146	Gyllin, R., Källander, H., Sylvén, M.	THE MICROCLIMATE EXPLANATION OF TOWN CENTRE ROOSTS OF JACKDAWS CORVUS MONEDULA (1977) Ibis, .	1	Western Jackdaw	Coloeus monedula	America	1977	Gyllin, R., Källander, H., & Sylvén, M. (1977). The microclimate explanation of town centre roosts of jackdaws Corvus monedula. Ibis, 119(3), 358-361.
147	Hanks, L.M., Barbour, J.D., Kratz, K., Webb, W.C.	Ad Libitum Water Source for a Common Raven.	1	Common Raven	Corvus corax	America	2009	Hanks, L. M., Barbour, J. D., Kratz, K., & Webb, W. C. (2009). Ad libitum water source for a Common Raven. The Wilson Journal of Ornithology, 121(1), 210-212.
148	Hanmer, Hugh J.; Thomas, Rebecca L.; Fellowes, Mark D. E.	Provision of supplementary food for wild birds may increase the risk of local nest predation	2	Eurasian Magpie, Eurasian Jay	Pica pica and Garrulus glandarius	Europe	2017	Hanmer, H. J., Thomas, R. L., & Fellowes, M. D. (2017). Provision of supplementary food for wild birds may increase the risk of local nest predation. Ibis, 159(1), 158-167.
149	Harju, Seth M.; Olson, Chad V.; Hess, Jennifer E.; Bedrosian, Bryan	Common raven movement and space use: influence of anthropogenic subsidies within greater sage-grouse nesting habitat	1	Common Raven	Corvus corax	America	2018	Harju, S. M., Olson, C. V., Hess, J. E., & Bedrosian, B. (2018). Common raven movement and space use: influence of anthropogenic subsidies within greater sage‐grouse nesting habitat. Ecosphere, 9(7), e02348.
150	Heiss, R.S., Clark, A.B., McGowan, K.J.	Growth and nutritional state of American crow nestlings vary between urban and rural habitats (2011) Journal of Wildlife Rehabilitation, .	1	American Crow	Corvus brachyrhynchos	America	2009	Heiss, R. S., Clark, A. B., & McGowan, K. J. (2009). Growth and nutritional state of American crow nestlings vary between urban and rural habitats. Ecological Applications, 19(4), 829-839.
151	Higuchi, H., Miyagawa, Y., Morishita, E., Kuboshima, E., Yoshida, H., Sakuma, F., Shibata, Y.	Soap storing by crows.	1	Jungle Crow	Corvus macrorhynchos	Asia	2003	Higuchi, H., Miyagawa, Y., Morishita, E., Kuboshima, E., Yoshida, H., Sakuma, F., & Shibata, Y. (2003). Soap storing by crows. GLOBAL ENVIRONMENTAL RESEARCH-ENGLISH EDITION-, 7(2), 161-164.
152	Higuchi, H.Higuchi, H. (2003). Crows Causing Fire. GLOBAL ENVIRONMENTAL RESEARCH-ENGLISH EDITION-, 7(2), 165-168.	Crows causing fire.	1	Jungle Crow	Corvus macrorhynchos	Asia	2003	Higuchi, H. (2003). Crows Causing Fire. GLOBAL ENVIRONMENTAL RESEARCH-ENGLISH EDITION-, 7(2), 165-168.
153	Hinchee, Janet K.; Garcia, Jay O.	Sand Pine and Florida Scrub-Jays-An Example of Integrated Adaptive Management in a Rare Ecosystem	1	Florida Scrubjay	Aphelocoma coerulescens	America	2017	Hinchee, J. K., & Garcia, J. O. (2017). Sand pine and Florida scrub-jays—An example of integrated adaptive management in a rare ecosystem. Journal of Forestry, 115(3), 230-237.
154	Hix, G.E.	A year with the birds in New York City.	3	American Crow, Fish Crow and Blue Jay	Corvus brachyrhynchos, Corvus ossifragus and Cyanocitta stelleri	America	1905	Hix, G. E. (1905). A Year with the Birds in New York City. The Wilson Bulletin, 17(2), 35-43.
155	Hougner, Cajsa; Colding, Johan; Soderqvist, Tore	Economic valuation of a seed dispersal service in the Stockholm National Urban Park, Sweden	1	Eurasian Jay	Garrulus glandarius	Europe	2006	Hougner, C., Colding, J., & Söderqvist, T. (2006). Economic valuation of a seed dispersal service in the Stockholm National Urban Park, Sweden. Ecological economics, 59(3), 364-374.
156	Hubalek, Z., Horakova, M.	Urban winter roosting of rooks: weather effects (1988) Acta Scientiarum Naturalium - Academiae Scientiarum Bohemoslovacae Brno, .	1	Rook	Corvus frugilegus	Europe	1988	Hubálek, Z. (1988). Urban winter roosting of rooks.
157	Huhta, E., Sulkava, P.	The impact of nature-based tourism on bird communities: A case study in Pallas-Yllästunturi National Park (2014) Environmental Management, .	3	Eurasian Magpie, Hooded Crow and Common Raven	Pica pica, Corvus corone cornix, and Corvus corax	Europe	2014	Huhta, E., & Sulkava, P. (2014). The impact of nature-based tourism on bird communities: a case study in Pallas-Yllästunturi National Park. Environmental management, 53(5), 1005-1014.
158	Husain, M.M., Kaphalia, B.S.	Bioconcentration of Cadmium, Manganese and Lead in some common species of wild birds from Lucknow City (1990) Journal of Environmental Biology, .	1	House Crow	Corvus splendens	Asia	1990	Husain, M. M., & Kaphalia, B. S. (1990). Bioconcentration of cadmium, manganese and lead in some common species of wild birds from Lucknow City. Journal of Environmental Biology, 11(2 SUPPL.), 193-201.
159	Husby, M.	On the adaptive value of brood reduction in birds: experiments with the magpie.	1	Eurasian Magpie	Pica pica	Europe	1986	Husby, M. (1986). On the adaptive value of brood reduction in birds: experiments with the magpie Pica pica. The Journal of Animal Ecology, 75-83.
160	Husby, Magne	Traffic influence on roadside bird abundance and behaviour	2	Hooded Crow and Western Jackdaw	Corvus corone cornix, Coloeus monedula	Europe	2017	Husby, M. (2017). Traffic influence on roadside bird abundance and behaviour. Acta Ornithologica, 52(1), 93-103.
161	Ientile, R.	Year-round used large communal roosts of Black-billed Magpie Pica pica in an urban habitat (2014) Avocetta, .	1	Eurasian Magpie	Pica pica	Europe	2014	IENTILE, R. (2014). Year-round used large communal roosts of Black-billed Magpie Pica pica in an urban habitat. Avocetta, 38, 59-65.
162	Ilieva-Makulec, K., Kozacki, D., Makulec, G.	Corvid Roosts in the City: First Results about their Impact on the Taxonomic Diversity and Trophic Structure of the Soil Nematode Community (2018) Acta Zoologica Bulgarica, .	3	Rook, Western Jackdaw, Hooded Crow	Corvus frugeligus, Coloeus monedula and Corvus corone cornix	Europe	2018	Ilieva-Makulec, K., Kozacki, D., & Makulec, G. (2018). Corvid Roosts in the City: First Results about their Impact on the Taxonomic Diversity and Trophic Structure of the Soil Nematode Community. ACTA ZOOLOGICA BULGARICA, 11-19.
163	Infante, O., Peris, S.	Bird nesting on electric power supports in northwestern Spain.	2	Carrion Crow and Common Raven	Corvus corone and Corvus corax	Europe	2003	Infante, O., & Peris, S. (2003). Bird nesting on electric power supports in northwestern Spain. Ecological Engineering, 20(4), 321-326.
164	Inger, Richard; Cox, Daniel T. C.; Per, Esra; Norton, Briony A.; Gaston, Kevin J.	Ecological role of vertebrate scavengers in urban ecosystems in the UK	2	Carrion Crow and Eurasian Magpie	Corvus corone and Pica pica	Europe	2016	Inger, R., Cox, D. T., Per, E., Norton, B. A., & Gaston, K. J. (2016). Ecological role of vertebrate scavengers in urban ecosystems in the UK. Ecology and Evolution, 6(19), 7015-7023.
165	Jadczyk, P.	Winter roosting of rooks Corvus frugilegus in Wroclaw (1994) Acta Ornithologica, .	1	Rook	Corvus frugilegus	Europe	1994	Jadczyk, P. (1994). Winter roosting of Rooks Corvus frugilegus in Wrocław. Acta Ornithol, 29, 39-47.
166	Jadczyk, P., Drzeniecka-Osiadacz, A.	Feeding strategy of wintering Rooks Corvus frugilegus L. in urban habitats.	1	Rook	Corvus frugilegus	Europe	2013	Jadczyk, P., & Drzeniecka-Osiadacz, A. (2013). Feeding strategy of wintering rooks Corvus frugilegus L. in urban habitats. Pol J Ecol, 61, 587-596.
167	Janaydeh, Mohammed; Ismail, Ahmad; Omar, Hishamuddin; Zulkifli, Syaizwan Zahmir; Bejo, Mohd Hair; Aziz, Nor Azwady Abd.	Relationship between Pb and Cd accumulations in house crow, their habitat, and food content from Klang area, Peninsular Malaysia	1	House Crow	Corvus splendens	Asia	2018	Janaydeh, M., Ismail, A., Omar, H., Zulkifli, S. Z., Bejo, M. H., & Aziz, N. A. A. (2018). Relationship between Pb and Cd accumulations in house crow, their habitat, and food content from Klang area, Peninsular Malaysia. Environmental monitoring and assessment, 190(1), 47.
168	Jefferson, B.	Observations of common ravens in metropolitan Toronto.	1	Common Raven	Corvus corax	America	1989	Jefferson, B. (1989). Observations of Common Ravens in metropolitan Totonto. Ontario Birds, 7, 15-20.
169	Jerzak, L.	Magpie Pica pica nest sites in urban habitats in Poland (1997) Acta Ornithologica, .	1	Eurasian Magpie	Pica pica	Europe	1997	Jerzak, L. (1997). Magpie Pica pica nest sites in urban habitats in Poland. Muzeum i Instytut Zoologii PAN.
170	Jerzak, L.	Breeding ecology of an urban magpie Pica pica population in Zielona Gora (SW Poland) (1995) Acta Ornithologica, .	1	Eurasian Magpie	Pica pica	Europe	1995	Jerzak, L. (1995). Breeding ecology of an urban Magpie Pica pica population in Zielona Góra (SW Poland). Muzeum i Instytut Zoologii PAN.
171	Jerzak, L.	Synurbanization of the magpie on the Palearctic:	1	Eurasian Magpie	Pica pica	Europe	1995	Jerzak, L. (2001). Synurbanization of the magpie in the Palearctic. In Avian ecology and conservation in an urbanizing world (pp. 403-425). Springer, Boston, MA.
172	Jerzak, L., Ciebiera, O., Boehner, J.	Seasonal changes in group size and foraging activity in an urban population of Magpies (Pica pica).	1	Eurasian Magpie	Pica pica	Europe	2004	Jerzak, L., Ciebiera, O., & Boehner, J. (2012). Seasonal Changes In Group Size And Foraging Activity In An Urban Population Of Magpies (Pica Pica). International Studies on Sparrows, 36(1), 80-87.
173	Jimenez, Gerardo; Lemus, Jesus A.; Melendez, Leandro; Blanco, Guillermo; Laiolo, Paola	Dampened behavioral and physiological responses mediate birds' association with humans (Retracted article. See vol. 30, pg. 1372, 2016)	2	Alpine Chough and the Red-billed Chough	Pyrrhocorax graculus and Pyrrhocorax pyrrhocorax	Europe	2011	Jiménez, G., Lemus, J. A., Meléndez, L., Blanco, G., & Laiolo, P. (2011). Dampened behavioral and physiological responses mediate birds’ association with humans. Biological conservation, 144(5), 1702-1711.	2011
174	Johnson, W.C., Webb III, T	The role of blue jays (Cyanocitta cristata L.) in the postglacial dispersal of fagaceous trees in eastern North America (1989) Journal of Biogeography, .	1	Blue Jay	Cyanocitta cristata	America	1989	Johnson, W. C., & Webb III, T. (1989). The role of blue jays (Cyanocitta cristata L.) in the postglacial dispersal of fagaceous trees in eastern North America. Journal of Biogeography, 561-571.
175	Johnstone, Ian; Thorpe, Reg; Moore, Allen; Finney, Suki	Breeding status of Choughs Pyrrhocorax pyrrhocorax in the UK and Isle of Man in 2002	1	Red-billed Chough	Pyrrhocorax pyrrhocorax	Europe	2007	Johnstone, I., Thorpe, R., Moore, A., & Finney, S. (2007). Breeding status of Choughs Pyrrhocorax pyrrhocorax in the UK and Isle of Man in 2002. Bird Study, 54(1), 23-34.
176	Jokimaki, J., Kaisanlahti, J.M.L.	Spatial similarity of urban bird communities: A multiscale approach.	1	Eurasian Magpie	Pica pica	Europe	2003	Jokimäki, J., & Kaisanlahti‐Jokimäki, M. L. (2003). Spatial similarity of urban bird communities: a multiscale approach. Journal of Biogeography, 30(8), 1183-1193.
177	Jokimäki, J., Suhonen, J., Benedetti, Y., Diaz, M., Kaisanlahti-Jokimäki, M.-L., Morelli, F., Pérez-Contreras, T., Rubio, E., Sprau, P., Tryjanowski, P., Ibánez-Álamo, J.D.	Land-sharing vs. land-sparing urban development modulate predator–prey interactions in Europe (2020) .	5	Hooded Crow, Carrion Crows, Western Jackdaw, Eurasian Magpie and Eurasian Jay	Corvus corone cornix, Corvus corone, Coloeus monedula, Pica pica, and Garrulus glandarius	Europe	2020	Jokimäki, J., Suhonen, J., Benedetti, Y., Diaz, M., Kaisanlahti‐Jokimäki, M. L., Morelli, F., ... & Ibánez‐Álamo, J. D. (2020). Land‐sharing vs. land‐sparing urban development modulate predator–prey interactions in Europe. Ecological Applications, 30(3), e02049.
178	Jokimaki, J; Kaisanlahti-Jokimaki, ML; Sorace, A; Fernandez-Juricic, E; Rodriguez-Prieto, I; Jimenez, MD	Evaluation of the safe nesting zone hypothesis across an urban gradient: a multi-scale study	4	European Magpie, Hooded Crow, Carrion Crow and Western Jackdaw	Pica pica, Corvus corone cornix, Corvus corone, and Coloeus monedula	Europe	2005	Jokimäki, J., Kaisanlahti‐Jokimäki, M. L., Sorace, A., Fernández‐Juricic, E., Rodriguez‐Prieto, I., & Jimenez, M. D. (2005). Evaluation of the “safe nesting zone” hypothesis across an urban gradient: a multi‐scale study. Ecography, 28(1), 59-70.
179	Jokimaki, J; Suhonen, J	Distribution and habitat selection of wintering birds in urban environments	3	Eurasian Magpie, Carrion Crow and Hooded Crow	Pica pica, Corvus corone, and Corvus corone cornix	Europe	1998	Jokimäki, J., & Suhonen, J. (1998). Distribution and habitat selection of wintering birds in urban environments. Landscape and Urban Planning, 39(4), 253-263.
180	Jokimaki, Jukka; Suhonen, Jukka; Vuorisalo, Timo; Kover, Laszlo; Kaisanlahti-Jokimaki, Marja-Liisa	Urbanization and nest-site selection of the Black-billed Magpie (Pica pica) populations in two Finnish cities: From a persecuted species to an urban exploiter	1	Eurasian Magpie	Pica pica	Europe	2017	Jokimäki, J., Suhonen, J., Vuorisalo, T., Kövér, L., & Kaisanlahti-Jokimäki, M. L. (2017). Urbanization and nest-site selection of the Black-billed Magpie (Pica pica) populations in two Finnish cities: From a persecuted species to an urban exploiter. Landscape and Urban Planning, 157, 577-585.
181	Jones, D.N., Thomas, L.K.	Managing to live with brisbane’s wildlife: Magpies and the management of positive and negative interactions (2000) Proceedings of the Royal Society of Queensland, .	1	Eurasian Magpie	Pica pica	Australia	1998	Jones, D. N., & Thomas, L. K. (1998). Managing to live with Brisbane's wildlife: Magpies and the management of positive and negative interactions. Proceedings of the Royal Society of Queensland, The, 107(Sept 1998), 45.
182	Sliman	Eradication of the house crow from Socotra Island, Yemen	1	House Crow	Coruvs splendens	Asia	2011	Suliman, A. S., Meier, G. G., & Haverson, P. J. (2011). Eradication of the house crow from Socotra Island, Yemen. Island invasives: eradication and management. IUCN, Gland, 361-363.
183	Julian, Kathleen G.; Eidson, Millicent; Kipp, Aaron M.; Weiss, Erin; Petersen, Lyle R.; Miller, James R.; Hinten, Steven R.; Marfin, Anthony A.	Early Season Crow Mortality as a Sentinel for West Nile Virus Disease in Humans, Northeastern United States	1	American Crow	Corvus brachyrhynchos	America	2002	Julian, K. G., Eidson, M., Kipp, A. M., Weiss, E., Petersen, L. R., Miller, J. R., ... & Marfin, A. A. (2002). Early season crow mortality as a sentinel for West Nile virus disease in humans, northeastern United States. Vector Borne and Zoonotic Diseases, 2(3), 145-155.
184	Juricic-Fernández, E., Jiminez, M.D., Luca, E.	Bird tolerance to human disturbance in urban parks of Madrid (Spain): Management implications.	1	Eurasian Magpie	Pica pica	Europe	2016	Fernández-Juricic, E., Jimenez, M. D., & Lucas, E. (2001). Bird tolerance to human disturbance in urban parks of Madrid (Spain): management implications. In Avian ecology and conservation in an urbanizing world (pp. 259-273). Springer, Boston, MA.
185	Kaisanlahti-Jokimäki, M. L., Jokimäki, J., Huhta, E., & Siikamäki, P.	Impact of seasonal small-scale urbanisation on nest predation and bird assemblageImpacts of Seasonal Small-scale Urbanization on Nest Predation and Bird Assemblages at Tourist Destinations	2	Eurasian Magpie and Hooded Crow	Pica pica and Corvus corone cornix	Europe	2012	Kaisanlahti-Jokimäki, M. L., Jokimäki, J., Huhta, E., & Siikamäki, P. (2012). Impacts of seasonal small-scale urbanization on nest predation and bird assemblages at tourist destinations. Urban bird ecology and conservation. Studies in avian biology, 45, 93-110.
186	Kalivodova, E., Darolova, A.	Bird communities of anthropogenic water habitats on Zitny Ostrov island (Danube region).	2	Rook and Eurasian Magpie	Corvus frugeligus and Pica pica	Europe	1987	Kalivodova, E., & Darolova, A. (1995). Bird communities of anthropogenic water habitats on Zitny Ostrov island (Danube region). Ekologia (Slovakia).
187	Kamburova, N.T.	Magpie (Pica pica) Population Density and Habitat Distribution in the City of Sofia.	1	Eurasian Magpie	Pica pica	Europe	2002	Kamburova, N. (2004). Magpie (Pica pica) Population Density and Habitat Distribution in the City of Sofia. Ecology of the City of Sofia. Species and Communities in an Urban Environment. Pensoft, Sofia–Moscow, 451-455.
188	Kang, Wanmo; Lee, Dowon; Park, Chan-Ryul	Nest distribution of magpies Pica pica sericea as related to habitat connectivity in an urban environment	1	Oriental Magpie	Pica pica sericea	Asia	2012	Kang, W., Lee, D., & Park, C. R. (2012). Nest distribution of magpies Pica pica sericea as related to habitat connectivity in an urban environment. Landscape and urban planning, 104(2), 212-219.
189	Karlsson, T.	Number of gulls and corvids on a refuse dump (2003) Ornis Svecica, .	6	Western Jackdaw, Common Raven, Carrion Crow, Hooded Crow, Rook and Eurasian Magpie	Coloeus monedula, Corvus corax, Corvus corone, Corvus corone cornix, Corvus frugilegus, Pica pica	Europe	2003	Karlsson, T. (2003). Number of gulls and corvids on a refuse dump. Ornis Svecica, 13, 67-73.
190	Katoh, K., Nakamura, T.	Daily change in spatial distribution of jungle crows in urban areas.	1	Jungle Crow	Corvus macrorhynchos	Asia	2001	Katoh, K., & Nakamura, T. (2003). Daily change in spatial distribution of jungle crows in urban areas. GLOBAL ENVIRONMENTAL RESEARCH-ENGLISH EDITION-, 7(2), 175-180.
191	Katzner, T.E.	Hanging out at the Airport: Unusual Upside-down Perching Behavior by Eurasian Jackdaws (Corvus monedula) in a Human-dominated Environment.	1	Western Jackdaw	Coloeus monedula	Europe	2012	Katzner, T. (2016). Hanging out at the airport: unusual upside-down perching behavior by Eurasian Jackdaws (Corvus monedula) in a human-dominated environment. The Wilson Journal of Ornithology, 128(4), 926-930.
192	Kavanagh, B.	The breeding density of the Magpie in Dublin city.	1	Eurasian Magpie	Pica pica	Europe	2003	Kavanagh, B. P. (1987). The breeding density of the magpie in Dublin city. Irish birds, 3(3), 387-394.
193	Kelly, J.P., Etienne, K.L., Roth, J.E.	Abundance and distribution of the Common Raven and American Crow in the San Francisco Bay area, California.	2	Common Raven and American Crow	Corvus corax and Corvus brachyrhynchos	America	2001	Kelly, J. P., Etienne, K. L., & Roth, J. E. (2002). Abundance and distribution of the common raven and American crow in the San Francisco Bay area, California. Western Birds, 33(3), 202-217.
194	Kennedy, J.D., Borregaard, M.K., Jønsson, K.A., Holt, B., Fjeldså, J., Rahbek, C.	Does the colonization of new biogeographic regions influence the diversification and accumulation of clade richness among the Corvides (Aves: Passeriformes)? (2017) Evolution, .		corvidae	corvidae		2017	Kennedy, J. D., Borregaard, M. K., Jønsson, K. A., Holt, B., Fjeldså, J., & Rahbek, C. (2017). Does the colonization of new biogeographic regions influence the diversification and accumulation of clade richness among the Corvides (Aves: Passeriformes)?. Evolution, 71(1), 38-50.
195	Khadraoui, Mehdi; Toews, David P. L.	The Influence of Environmental Cues and Anthropogenic Activity on Roost Departure Times in the Northwestern Crow (Corvus caurinus)	1	Northwestern Crow	Corvus caurinus	America	2015	Khadraoui, M., & Toews, D. P. (2015). The influence of environmental cues and anthropogenic activity on roost departure times in the Northwestern crow (Corvus caurinus). The Wilson Journal of Ornithology, 127(4), 739-746.
196	Kim, Sanha; Srygley, Robert B.; Lee, June Yong; Lee, Sang-im; Choe, Jae C.	URBAN AND NATURAL COMPONENTS OF KOREAN MAGPIE (PICA PICA SERICEA) TERRITORIES AND THEIR EFFECTS ON PREY DENSITY	1	Oriental Magpie	Pica pica sericea	Asia	2012	Kim, S., Srygley, R. B., Lee, J. Y., Lee, S. I., & Choe, J. C. (2012). Urban and natural components of Korean magpie (Pica pica sericea) territories and their effects on prey density.
197	Kirazli, C.; Kilinc, Kan B.; Yamac, E.	THE RELATIONSHIP BETWEEN PARENTAL DEFENSE INTENSITY AND NEST SITE CHARACTERISTICS IN EURASIAN MAGPIE (PICA PICA L.) - AN ASSESSMENT WITH THE CLASSIFICATION METHODS	1	Eurasian Magpie	Pica pica	EuroAsia	2017	Kirazli, C., Kılınç, K. B., & Yamac, E. (2017). The Relationship Between Parental Defense Intensity and Nest Site Characteristics in Eurasian Magpie (Pica Pica L.)-an Assessment With the Classification Methods.
198	Kitowski, Ignacy; Sandor, Attila D.; Czarnecka, Joanna; Grzywaczewski, Grzegorz	Diet of Rooks Corvus frugilegus and potential seed dispersal in urban and agricultural habitats of Romania and Poland	1	Rook	Corvus frugilegus	Europe	2017	Kitowski, I., Sandor, A. D., Czarnecka, J., & Grzywaczewski, G. (2017). Diet of Rooks Corvus frugilegus and potential seed dispersal in urban and agricultural habitats of Romania and Poland. North-Western Journal of Zoology, 13(1).
199	Klassen, Jessica A.; Mathewson, Heather A.	OCCURRENCE OF WESTERN SCRUB-JAYS (APHELOCOMA CALIFORNICA) NEAR FOREST EDGES IN FRAGMENTED GOLDEN-CHEEKED WARBLER (SETOPHAGA CHRYSOPARIA) HABITAT	1	California Scrubjay	Aphelocoma californica	America	2014	Klassen, J. A., & Mathewson, H. A. (2014). Occurrence of western scrub-jays (Aphelocoma californica) near forest edges in fragmented golden-cheeked warbler (Setophaga chrysoparia) habitat. The Southwestern Naturalist, 59(3), 399-403.
200	Knight, R.L., Kawashima, J.Y.	Response of raven and red-tailed hawk populations to linear right-of-ways.	1	Common Raven	Corvus corax	America	1993	Knight, R. L., & Kawashima, J. Y. (1993). Responses of raven and red-tailed hawk populations to linear right-of-ways. The Journal of wildlife management, 266-271.
201	Knight, R.L., Knight, H.A.L., Camp, R.J.	Raven populations and land-use patterns in the Mojave Desert, California.	1	Common Raven	Corvus corax	America	1993	Knight, R. L., Knight, H. A., & Camp, R. J. (1993). Raven populations and land-use patterns in the Mojave Desert, California. Wildlife Society Bulletin, 469-471.
202	Knight, R.L., Knight, H.A.L., Camp, R.J.	Common ravens and number and type of linear rights-of-way.	1	Common Raven	Corvus corax	America	1995	Knight, R. L., Knight, H. A., & Camp, R. J. (1995). Common ravens and number and type of linear rights-of-way. Biological Conservation, 74(1), 65-67.
203	KNIGHT, RL; GROUT, DJ; TEMPLE, SA	NEST-DEFENSE BEHAVIOR OF THE AMERICAN CROW IN URBAN AND RURAL-AREAS	1	American Crow	Corvus brachyrhynchos	America	1987	Knight, R. L., Grout, D. J., & Temple, S. A. (1987). Nest-defense behavior of the American crow in urban and rural areas. The Condor, 89(1), 175-177.
204	Kobayashi, M; Kashida, Y; Yoneda, K; Iwata, H; Watanabe, M; Tanabe, S; Fukatsu, H; Machida, N; Mitsumori, K	Thyroid lesions and dioxin accumulation in the livers of jungle crows (Corvus macrorhynchos) in urban and suburban Tokyo	1	Jungle Crow	Corvus macrorhynchos	Asia	2005	Kobayashi, M., Kashida, Y., Yoneda, K., Iwata, H., Watanabe, M., Tanabe, S., ... & Mitsumori, K. (2005). Thyroid lesions and dioxin accumulation in the livers of jungle crows (Corvus macrorhynchos) in urban and suburban Tokyo. Archives of environmental contamination and toxicology, 48(3), 424-432.
205	Koever, Laszlo; Gyuere, Peter; Balogh, Peter; Huettmann, Falk; Lengyel, Szabolcs; Juhasz, Lajos	Recent colonization and nest site selection of the Hooded Crow (Corvus corone cornix L.) in an urban environment	1	Hooded Crow	Corvus corone cornix	Europe	2015	Kövér, L., Gyüre, P., Balogh, P., Huettmann, F., Lengyel, S., & Juhász, L. (2015). Recent colonization and nest site selection of the Hooded Crow (Corvus corone cornix L.) in an urban environment. Landscape and Urban Planning, 133, 78-86.
206	Kopij, G.	Population density and structure of birds breeding in an urban habitat dominated by large baobabs (Adansonia digitata), Northern Namibia	1	Pied Crow	Corvus albus	Africa	2019	Kopij, G. (2019). Population density and structure of birds breeding in an urban habitat dominated by large baobabs (Adansonia digitata), Northern Namibia. Biosystems Diversity, 27(4), 354-360.
207	Korbut, VV	The Moscow town's unique population of the hooded crow (C c cornix L 1785)	1	Hooded Crow	Corvus corone cornix	Asia	1996	Korbut, V. V. (1996, May). The Moscow town's unique population of the hooded crow (C c cornix L 1785). In Doklady Akademii Nauk (Vol. 348, No. 1, pp. 136-139). 39 DIMITROVA UL., 113095 MOSCOW, RUSSIA: MEZHDUNARODNAYA KNIGA.
208	Kosicki, Jakub Z.; Chylarecki, Przemyslaw	The Hooded Crow Corvus cornix density as a predictor of wetland bird species richness on a large geographical scale in Poland	1	Hooded Crow	Corvus corone cornix	Europe	2014	Kosicki, J. Z., & Chylarecki, P. (2014). The Hooded Crow Corvus cornix density as a predictor of wetland bird species richness on a large geographical scale in Poland. Ecological indicators, 38, 50-60.
209	Kover, Laszlo; Lengyel, Szabolcs; Takenaka, Makiko; Kirchmeir, Alice; Uhl, Florian; Miller, Rachael; Schwab, Christine	Why do zoos attract crows? A comparative study from Europe and Asia	3	Hooded Crow, Carrion Crow and Jungle Crow (Large billed)	Corvus corone cornix, Corvus corone, and Corvus macrorhynchos	Europe	2019	Kövér, L., Lengyel, S., Takenaka, M., Kirchmeir, A., Uhl, F., Miller, R., & Schwab, C. (2019). Why do zoos attract crows? A comparative study from Europe and Asia. Ecology and Evolution, 9(24), 14465-14475.
210	Kover, Laszlo; Toth, Norbert; Lengyel, Szabolcs; Juhasz, Lajos	Corvid control in urban environments: a comparison of trap types	3	Hooded Crow, Rook and Eurasian Magpie	Corvus corone cornix, Corvus frugilegus and Pica pica	Europe	2018	Kövér, L., Tóth, N., Lengyel, S., & Juhász, L. (2018). Corvid control in urban environments: a comparison of trap types. North-Western Journal of Zoology, 14(1), 85-90.
211	Kristan, WB; Boarman, WI; Crayon, JJ	Diet composition of common ravens across the urban-wildland interface of the West Mojave Desert	1	Common Raven	Corvus corax	America	2004	Kristan III, W. B., Boarman, W. I., & Crayon, J. J. (2004). Diet composition of common ravens across the urban‐wildland interface of the West Mojave Desert. Wildlife Society Bulletin, 32(1), 244-253.
212	Kristan, William B., III; Boarman, William I.	Effects of anthropogenic developments on common raven nesting biology in the west Mojave desert	1	Common Raven	Corvus corax	America	2007	III, W. B. K., & Boarman, W. I. (2007). Effects of anthropogenic developments on common raven nesting biology in the west Mojave Desert. Ecological Applications, 17(6), 1703-1713.
213	Krueger, Thorsten; Heckenroth, Hartmut; Prior, Nikolas; Seitz, Joachim; Zang, Herwig	Persecution and statutory protection have driven Rook Corvus frugilegus population dynamics over the past 120 years in NW-Germany	1	Rook	Corvus frugilegus	Europe	2020	Krüger, T., Heckenroth, H., Prior, N., Seitz, J., & Zang, H. (2020). Persecution and statutory protection have driven Rook Corvus frugilegus population dynamics over the past 120 years in NW-Germany. Journal of Ornithology, 161(2), 569-584.
214	Krystofkova, Milena; Fousova, Petra; Exnerova, Alice	Nestling diet of the Common Magpie (Pica pica) in urban and agricultural habitats	1	Eurasian Magpie	Pica pica	Europe	2011	Krystofkova, M., Fousová, P., & Exnerová, A. (2011). Nestling diet of the Common Magpie (Pica pica) in urban and agricultural habitats. Ornis Fennica, 88(3), 138.
215	Kubota, A; Kagawa, Y; Nagasugi, M; Kobayashi, H	Real-time monitoring system for a coming-flying crow using MPEG-4		crow spp	crow spp	Asia	2002	Kubota, A., Kagawa, Y., Nagasugi, M., & Kobayashi, H. (2002, October). Real-time monitoring system for a coming-flying crow using MPEG-4. In IEEE/PES Transmission and Distribution Conference and Exhibition (Vol. 3, pp. 2284-2289). IEEE.
216	Kulemeyer, C.; Ashbar, K.; Vogel, I; Frahnert, S.; Ade, M.; Steinberg, C.	Functional traits determine predator avoidance behavior in corvids in urban areas: Visual and motor abilities and limitations	6	Western Jackdaw, Eurasian Jay, Black-billed Magpie, Hooded Crow, Rook and Common Raven	Coloeus monedula, Garrulus glandarius,Pica pica sericae, Corvus corone cornix, Corvus frugeligus, Corvus corax	Europe	2006	Kulemeyer, C., Ashbar, K., Vogel, I., Frahnert, S., Ade, M., & Steinberg, C. (2006, August). Functional traits determine predator avoidance behavior in corvids in urban areas: Visual and motor abilities and limitations. In JOURNAL OF ORNITHOLOGY (Vol. 147, No. 5, pp. 198-198). 233 SPRING STREET, NEW YORK, NY 10013 USA: SPRINGER.
217	kurosawa, R., Kanai, Y., Matsuda, M., Okuyama, M.	Conflict between humans and crows in greater Tokyo garbage management as a possible solution.	1	Jungle Crow	Corvus macrorhynchos	Asia	2003	Kurosawa, R., Kanai, Y., Matsuda, M., & Okuyama, M. (2003). Conflict between humans and crows in greater Tokyo-garbage management as a possible solution. GLOBAL ENVIRONMENTAL RESEARCH-ENGLISH EDITION-, 7(2), 139-148.
218	Kurosawa, R., Kono, R., Kondo, T., Kanai, Y.	Diet of jungle crows in an urban landscape.	1	Jungle Crow	Corvus macrorhynchos	Asia	2003	Kurosawa, R., Kono, R., Kondo, T., & Kanai, Y. (2003). Diet of jungle crows in an urban landscape. GLOBAL ENVIRONMENTAL RESEARCH-ENGLISH EDITION-, 7(2), 193-198.
219	La Mantia, T., Da Silveira Bueno, R.	Colonization of eurasian jay garrulus glandarius and holm oaks quercus ilex: The establishment of ecological interactions in urban areas (2016) Avocetta, .	1	Eurasian Jay	Garrulus glandarius	Europe	2016	La Mantia, T., & da Silveira Bueno, R. (2016). Colonization of eurasian jay Garrulus glandarius (L.) and holm oaks Quercus ilex (L.): the establishment of ecological interactions in urban areas.
220	LaDeau, Shannon L.; Calder, Catherine A.; Doran, Patrick J.; Marra, Peter P.	West Nile virus impacts in American crow populations are associated with human land use and climate	1	American Crow	Corvus brachyrhynos	America	2011	LaDeau, S. L., Calder, C. A., Doran, P. J., & Marra, P. P. (2011). West Nile virus impacts in American crow populations are associated with human land use and climate. Ecological Research, 26(5), 909-916.
221	Latta, S.C., Musher, L.J., Latta, K.N., Katzner, T.E.	Influence of human population size and the built environment on avian assemblages in urban green spaces.	2	American Crow, Blue Jay	Corvus brachyrhynos and Cyanocitta cristata	America	2013	Latta, S. C., Musher, L. J., Latta, K. N., & Katzner, T. E. (2013). Influence of human population size and the built environment on avian assemblages in urban green spaces. Urban Ecosystems, 16(3), 463-479.
222	Lauro, B; Tanacredi, J	Habitat use of sympatrically nesting Fish Crows and American crows	2	Fish crow, American Crow	Corvus ossifragus and Corvus brachyrhynos	America	2018	Lauro, B., & Tanacredi, J. (2003). Habitat use of sympatrically nesting fish crows and American crows. The Wilson Bulletin, 382-387.
223	Le Louarn, M., Clergeau, P., Strubbe, D., Deschamps-Cottin, M.	Dynamic species distribution models reveal spatiotemporal habitat shifts in native range-expanding versus non- native invasive birds in an urban area (2018) Journal of Avian Biology, .	1	Western Jackdaw	Coloeus monedula	Europe	2018	Le Louarn, M., Clergeau, P., Strubbe, D., & Deschamps‐Cottin, M. (2018). Dynamic species distribution models reveal spatiotemporal habitat shifts in native range‐expanding versus non‐native invasive birds in an urban area. Journal of Avian Biology, 49(4), jav-01527.
224	Lee, D.J.	Ravens in the Greater Melbourne region: Questions and clarifications on Nest Heights, Town-adaptation, and the Minority of Australian Ravens Corvus coronoides (2011) Australian Field Ornithology, .	1	Australian Raven	Corvus coronoides	Europe	2011	Lee, D. J. (2011). Ravens in the Greater Melbourne Region: Questions and Clarifications on Nest Heights, Town-adaptation, and the Minority of Australian Ravens' Corvus coronoides'. Australian Field Ornithology, 28(2), 76.
225	Lee, Sang-im; Lee, Hyunna; Jablonski, Piotr G.; Choe, Jae Chun; Husby, Magne	Microbial abundance on the eggs of a passerine bird and related fitness consequences between urban and rural habitats	1	Eurasian Magpie	Pica pica	Europe	2017	Lee, S. I., Lee, H., Jablonski, P. G., Choe, J. C., & Husby, M. (2017). Microbial abundance on the eggs of a passerine bird and related fitness consequences between urban and rural habitats. PloS one, 12(9), e0185411.
226	Lee, V. E., Régli, N., McIvor, G. E., & Thornton, A.	Social learning about dangerous people by wild jackdaws	1	Western Jackdaw	Coloeus monedula	Europe	2019	Lee, V. E., Régli, N., McIvor, G. E., & Thornton, A. (2019). Social learning about dangerous people by wild jackdaws. Royal Society open science, 6(9), 191031.
227	Lee, Won Young; Lee, Sang-im; Choe, Jae Chun; Jablonski, Piotr G.	Wild birds recognize individual humans: experiments on magpies, Pica pica	1	Eurasian Magpie	Pica pica	Asia	2011	Lee, W. Y., Choe, J. C., & Jablonski, P. G. (2011). Wild birds recognize individual humans: experiments on magpies, Pica pica. Animal cognition, 14(6), 817-825.
228	Lim, Haw Chuan; Sodhi, Navjot S.	SPACE USE AND HABITAT SELECTION OF HOUSE CROWS IN A TROPICAL URBAN ENVIRONMENT: A RADIO-TRACKING STUDY	1	House Crow	Corvus splendens	Asia	2009	Lim, H. C., & Sodhi, N. S. (2009). Space use and habitat selection of house crows in a tropical urban environment: a radio-tracking study. The raffles bulletin of zoology, 57(2), 561-568.
229	Ljung, Per Eriksson; Widemo, Fredrik; Ericsson, Goran	Trapping in predator management: catching the profile of trap users in Sweden	3	Hooded Crow, Eurasian Magpie and Western Jackdaw	Corvus corone cornix, Pica pica and Coloeus monedula	Europe	2014	Ljung, P. E., Widemo, F., & Ericsson, G. (2014). Trapping in predator management: catching the profile of trap users in Sweden. European journal of wildlife research, 60(4), 681-689.
230	Lockie, J.D.	The food of nestling Rooks near Oxford.	1	Rook	Corvus frugilegus	Europe	1959	Lockie, J.D. (1959): The food of nestling Rooks near Oxford. British birds 52: 332-334.
231	Londei, Tiziano	How the most widespread African crow, the Pied Crow Corvus albus, depends on man	1	Pied Crow	Crow albus	Africa	2010	Londei, T. (2010). How the most widespread African crow, the Pied Crow Corvus albus, depends on man. Ostrich, 81(3), 243-246.
232	Lopez-Perea, Jhon J.; Camarero, Pablo R.; Sanchez-Barbudo, Ines S.; Mateo, Rafael	Urbanization and cattle density are determinants in the exposure to anticoagulant rodenticides of non-target wildlife	1	Common Raven	Corvus corax	America	2019	Lopez-Perea, J. J., Camarero, P. R., Sanchez-Barbudo, I. S., & Mateo, R. (2019). Urbanization and cattle density are determinants in the exposure to anticoagulant rodenticides of non-target wildlife. Environmental Pollution, 244, 801-808.
233	Loretto, M.-C., Reimann, S., Schuster, R., Graulich, D.M., Bugnyar, T.	Shared space, individually used: spatial behaviour of non-breeding ravens (Corvus corax) close to a permanent anthropogenic food source.	1	Common Raven	Corvus corax	Europe	2016	Loretto, M. C., Reimann, S., Schuster, R., Graulich, D. M., & Bugnyar, T. (2016). Shared space, individually used: spatial behaviour of non-breeding ravens (Corvus corax) close to a permanent anthropogenic food source. Journal of Ornithology, 157(2), 439-450.
234	Love, J.A., Summers, R.W.	Breeding biology of Magpies in Aberdeenshire.	1	Eurasian Magpie	Pica pica	Europe	1973	Love, J. A., & Summers, R. W. (1973). Breeding biology of magpies in Aberdeenshire. Scott. Birds, 7, 399-403.
235	Ludwig, A.; Bigras-Poulin, M.; Michel, P.	The Analysis of Crow Population Dynamics as a Surveillance Tool	1	American Crow	Corvus brachyrhynchos	America	2009	Ludwig, A., Bigras‐Poulin, M., & Michel, P. (2009). The analysis of crow population dynamics as a surveillance tool. Transboundary and emerging diseases, 56(9‐10), 337-345.
236	Ludwig, Antoinette; Bigras-Poulin, Michel; Michel, Pascal; Belanger, Denise	RISK FACTORS ASSOCIATED WITH WEST NILE VIRUS MORTALITY IN AMERICAN CROW POPULATIONS IN SOUTHERN QUEBEC	1	American Crow	Corvus brachyrhynchos	America	2010	Ludwig, A., Bigras-Poulin, M., Michel, P., & Bélanger, D. (2010). Risk factors associated with West Nile virus mortality in American Crow populations in Southern Quebec. Journal of wildlife diseases, 46(1), 195-208.
237	Luniak, M., Kozłowski, P., Nowicki, W.	Magpie Pica pica in Warsaw - Abundance, distribution and changes in its population (1997) Acta Ornithologica, .	1	Eurasian Magpie	Pica pica	Europe	1997	Luniak, M., Kozlowski, P., & Nowicki, W. (1997). Magpie Pica pica in Warsaw-abundance, distribution and changes in its population. Acta ornithologica, 32(1), 77-86.
238	Luo, Jinming; Li, Xiaohua; Wang, Yongjie; Li, Hongying	Characterization of Pb and Cd contamination in the feces and feathers of rook (Corvus frugilegus) and the scalp hair of residents in Qiqihar, northeastern China	1	Rook	Corvus frugilegus	Asia	2018	Luo, J., Li, X., Wang, Y., & Li, H. (2018). Characterization of Pb and Cd contamination in the feces and feathers of rook (Corvus frugilegus) and the scalp hair of residents in Qiqihar, northeastern China. Human and Ecological Risk Assessment: An International Journal, 24(2), 494-508.
239	Maccarone, A.D.	Seasonal use of foraging habitats by American Crows in central New Jersey.	1	American Crow	Corvus brachyrhynchos	America	1990	Maccarone, A. D. (1990). Seasonal Use of Foraging Habitats by American Crows in Central New Jersey. Bird Behavior, 9(1-2), 34-40.
240	Macpherson, A.H.	Birds of inner London.	4	Hooded Crow, Carrion Crow, Rook, Western Jackdaw and Eurasian Jay	Corvus corone cornix, Corvus corone, Corvus frugeligus, Coloeus monedula and Garrulus glandarius	Europe	1929	Macpherson, A.H. (1929): A list of the birds of Inner London. British birds 22 (10): 222-244.
241	Malan, G.	Distribution of nests of the pied crow Corvus albus on telephone poles in the upper Karoo.	1	Pied Crow	Corvus albus	Africa	1994	Malan, G. (1994). DISTRIBUTION OF NESTS OF THE PIED CROW CORVUS-ALBUS ON TELEPHONE POLES IN THE UPPER KAROO. Ostrich, 65(1), 44-45.
242	Manton, M., Angelstam, P., Naumov, V.	Effects of land use intensification on avian predator assemblages: A comparison of landscapes with different histories in northern Europe (2019) .	6	Eurasian Magpie, Eurasian Jay, Western Jackdaw, Rook, Hooded Crow and Common Raven	Pica pica, Garrulus glandarus, Coloeus monedula, Corvus frugeligus, Corvus corone cornix and Corvus corax	Europe	2019	Manton, M., Angelstam, P., & Naumov, V. (2019). Effects of Land Use Intensification on Avian Predator Assemblages: A Comparison of Landscapes with Different Histories in Northern Europe. Diversity, 11(5), 70.
243	Maple, T.	Do crows use automobiles as nutcrackers?	1	American Crow	Corvus brachyrhynchos	America	1974	Maple, T. (1974). Do crows use automobiles as nutcrackers?. Western Birds, 5, 97-98.
244	Marzluff, J.M., McGowan, K.J., Donnelly, R., Knight, R.L.	Causes and Consequences of Expanding American Crow Populations.	1	American Crow	Corvus brachyrhynchos	America	2001	Marzluff, J. M., McGowan, K. J., Donnelly, R., & Knight, R. L. (2001). Causes and consequences of expanding American Crow populations. In Avian ecology and conservation in an urbanizing world (pp. 331-363). Springer, Boston, MA.
245	Marzluff, John M.; Neatherlin, Erik	Corvid response to human settlements and campgrounds: Causes, consequences, and challenges for conservation	1	American Crow	Corvus brachyrhynchos	America	2006	Marzluff, J. M., & Neatherlin, E. (2006). Corvid response to human settlements and campgrounds: causes, consequences, and challenges for conservation. Biological conservation, 130(2), 301-314.
246	Marzluff, John M.; Withey, John C.; Whittaker, Kara A.; Oleyar, M. David; Unfried, Thomas M.; Rullman, Stan; DeLap, Jack	Consequences of habitat utilization by nest predators and breeding songbirds across multiple scales in an urbanizing landscape	1	American Crow	Corvus brachyrhynchos	America	2007	Marzluff, J. M., Withey, J. C., Whittaker, K. A., David Oleyar, M., Unfried, T. M., Rullman, S., & Delap, J. (2007). Consequences of habitat utilization by nest predators and breeding songbirds across multiple scales in an urbanizing landscape. The Condor, 109(3), 516-534.
247	Masterson, A.N.B.	Changes in the behaviour of urban crows.	2	White-necked Caven, Fish Crow	Corvus albicollis, and Corvus albus	Africa	1993	Masterson, A.N.B. (1993): Changes in the behaviour of urban crows. The Honeyguide 39 (3): 138-141.
248	Matsubara, H.	Comparative study of territoriality and habitat use in syntopic Jungle Crow (Corvus macrorhynchos) and Carrion Crow (C. corone) (2003) Ornithological Science, .	2	Jungle Crow and Carrion Crow	Corvus macrorhynchos and Corvus corone	Asia	2003	Matsubara, H. (2003). Comparative study of territoriality and habitat use in syntopic Jungle Crow (Corvus macrorhynchos) and Carrion Crow (C. corone). Ornithological Science, 2(2), 103-111.
249	Matsyura, A. V.; Zimaroyeva, A. A.	Spatial distribution of Corvidae in transformed landscapes of Zhytomyr region	6	Rook, Western Jackdaw, Hooded Crow, Eurasian Magpie, Eurasian Jay, and Common Raven	Corvus frigeligus, Coloeus monedula, Corvus corone cornix, Pica pica, Garrulus glandarius and Corvus corax	Europe	2016	Matsyura, A. V., & Zimaroyeva, A. A. (2016). Spatial distribution of Corvidae in transformed landscapes of Zhytomyr region. Biosystems Diversity, 24(1).
250	Matsyura, A. V.; Zimaroyeva, A. A.; Jankowski, K.	Spatial patterns of seasonal distribution of Corvidae (the case of urban habitats)	6	Rook, Western Jackdaw, Hooded Crow, Eurasian Magpie, Eurasian Jay, and Common Raven	Corvus frigeligus, Coloeus monedula, Corvus corone cornix, Pica pica, Garrulus glandarius and Corvus corax	Europe	2016	Matsyura, A. V., & Jankowski, K. (2016). Spatial patterns of seasonal distribution of Corvidae (the case of urban habitats). Biosystems Diversity, 24(2).
251	Mazgajski, T. D., Żmihorski, M., Halba, R., & Woźniak, A.	long term population trends of corvids wintering in urban park in central Poland	4	Rook, Western Jackdaw, Hooded Crow and Eurasian Magpie	Corvus frigeligus, Coleus monedula, Corvus corone cornix, and Pica pica	Europe	2008	Mazgajski, T. D., Żmihorski, M., Halba, R., & Woźniak, A. (2008). Long-term population trends of corvids wintering in urban parks in central Poland. Pol. J. Ecol, 56(3), 521-526.
252	Mazgajski, T.D., Woźniak, A., Żmihorski, M.	Changes in the numbers of corvids wintering in Warsaw over years 1974-2004.	3	Western Jackdaw, Hooded Crow and Eurasian Magpie	Coloeus monedula, Corvus corone cornix, and Pica pica	Europe	2005	Mazgajski, T. D., Woźniak, A., & Żmihorski, M. Changes in the numbers of corvids wintering in Warsaw over years 1974–2004.
253	Mazumdar, Subhendu; Ghose, Dipankar; Saha, Goutam Kumar	Foraging strategies of black kites (Milvus migrans govinda) in urban garbage dumps	1	House Crow	Corvus splendens	Asia	2016	Mazumdar, S., Ghose, D., & Saha, G. K. (2016). Foraging strategies of Black Kites (Milvus migrans govinda) in urban garbage dumps. Journal of ethology, 34(3), 243-247.
254	McGhie, H.	East Ross Rookeries in 1998-99.	1	Rook	Corvus frugilegus	Europe	2000	McGhie, H. (2000). East Ross Rookeries in 1998-99. Scottish Birds, 21(1), 36-42.
255	McGowan, K.J.	Demographic and behavioral comparisons of suburban and rural American Crows.	1	American Crow	Corvus brachyrhynchos	America	2001	McGowan, K. J. (2001). Demographic and behavioral comparisons of suburban and rural American Crows. In Avian ecology and conservation in an urbanizing world (pp. 365-381). Springer, Boston, MA.
256	McIvor, G. E., & Healy, S. D.	Nest site selection and patterns of nest re-use in the Hooded Crow Corvus cornix	1	Hooded Crow	Corvus corone cornix	Europe	2017	McIvor, G. E., & Healy, S. D. (2017). Nest site selection and patterns of nest re-use in the Hooded Crow Corvus cornix. Bird Study, 64(3), 374-385.
257	McLane, A.J., Semeniuk, C., McDermid, G.J., Tomback, D.F., Lorenz, T., Marceau, D.	Energetic behavioural-strategy prioritization of Clark's nutcrackers in whitebark pine communities: An agent-based modeling approach (2017) Ecological Modelling, .	1	Clarck's Nutcrackers	Nucifraga columbiana	Europe	2017	McLane, A. J., Semeniuk, C., McDermid, G. J., Tomback, D. F., Lorenz, T., & Marceau, D. (2017). Energetic behavioural-strategy prioritization of clark’s nutcrackers in whitebark pine communities: An agent-based modeling approach. Ecological Modelling, 354, 123-139.
258	McNair, D.B.	Status and distribution of the Fish Crow in the Carolinas and Georgia.	1	Fish Crow	Corvus ossifragus	America	1987	McNair, D. B. (1987). Status and distribution of the Fish Crow in the Carolinas and Georgia. Oriole, 52, 28-45.
259	Mdegela, R. H.; Nonga, H. E.; Ngowi, H. A.; Kazwala, R. R.	Prevalence of thermophilic Campylobacter infections in humans, chickens and crows in Morogoro, Tanzania	2	House Crow and White-necked Crow	Corvus splendens and Corvus leucognaphalus	Africa	2006	Mdegela, R. H., Nonga, H. E., Ngowi, H. A., & Kazwala, R. R. (2006). Prevalence of thermophilic Campylobacter infections in humans, chickens and crows in Morogoro, Tanzania. Journal of Veterinary Medicine, Series B, 53(3), 116-121.
260	Meyrier, E., Jenni, L., Bötsch, Y., Strebel, S., Erne, B., Tablado, Z.	Happy to breed in the city? Urban food resources limit reproductive output in Western Jackdaws (2017) Ecology and Evolution, .	1	Western Jackdaw	Coloeus monedula	Europe	2017	Meyrier, E., Jenni, L., Bötsch, Y., Strebel, S., Erne, B., & Tablado, Z. (2017). Happy to breed in the city? Urban food resources limit reproductive output in Western Jackdaws. Ecology and evolution, 7(5), 1363-1374.
261	Miller R Schiestl M Whiten A Schwab C and Bugnyar T	Tolerance and Social Facilitation in the Foraging Behaviour of Free-Ranging Crows (Corvus corone corone; C. c. cornix)	2	Hooded Crow and Carrion Crow	Corvus corone cornix and Corvus corone	Europe	2014	Miller, R., Schiestl, M., Whiten, A., Schwab, C., & Bugnyar, T. (2014). Tolerance and social facilitation in the foraging behaviour of free‐ranging crows (Corvus corone corone; C. c. cornix). Ethology, 120(12), 1248-1255.
262	Miller, Adam E.; Goad, Erica; Gallo, Travis; Reed, Sarah E.; Bailey, Larissa L.; Pejchar, Liba	THE EFFECT OF EXURBAN DEVELOPMENT ON WINTERING BIRDS IN COLORADO	2	Black-billed Magpie and Steller's Jay	Pica hudsonia and Cyanocitta stelleri	America	2017	Miller, A. E., Goad, E., Gallo, T., Reed, S. E., Bailey, L. L., & Pejchar, L. (2017). The effect of exurban development on wintering birds in Colorado. The Wilson Journal of Ornithology, 129(1), 85-97.
263	Miller, Karl E.	First Use of an Anthropogenic Nest Site by the Florida Scrub-Jay	1	Florida Scrubjay	Aphelocoma coerulescens	America	2015	Miller, K. E. (2015). First use of an anthropogenic nest site by the Florida Scrub-Jay. Southeastern Naturalist, 14(4), N64-N66.
264	Morgan, Gina M.; Boughton, Raoul K.; Rensel, Michelle A.; Schoech, Stephan J.	ROAD EFFECTS ON FOOD AVAILABILITY AND ENERGETIC INTAKE IN FLORIDA SCRUB-JAYS (APHELOCOMA COERULESCENS)	1	Florida Scrubjay	Aphelocoma coerulescens	America	2010	Morgan, G. M., Boughton, R. K., Rensel, M. A., & Schoech, S. J. (2010). Road effects on food availability and energetic intake in Florida scrub-jays (Aphelocoma coerulescens). The Auk, 127(3), 581-589.
265	Morishita, E., Itao, K., Sasaki, K., Higuchi, H.	Movements of crows in urban areas based on PHS tracking.	1	Jungle Crow	Corvus macrorhynchos	Asia	2003	Morishita, E., Itao, K., Sasaki, K., & Higuchi, H. (2003). Movements of crows in urban areas, based on PHS tracking. GLOBAL ENVIRONMENTAL RESEARCH-ENGLISH EDITION-, 7(2), 181-192.
266	Morrison, S.A., Sillett, T.S., Ghalambor, C.K., Fitzpatrick, J.W., Graber, D.M., Bakker, V.J., Bowman, R., Collins, C.T., Collins, P.W., Delaney, K.S., Doak, D.F., Koenig, W.D., Laughrin, L., Lieberman, A.A., Marzluff, J.M., Reynolds, M.D., Scott, J.M., Stallcup, J.A., Vickers, W., Boyce, W.M.	Proactive Conservation Management of an Island-endemic Bird Species in the Face of Global Change.	1	Islandic Scrub-jay	Aphelocoma insularis	America	2011	Morrison, S. A., Sillett, T. S., Ghalambor, C. K., Fitzpatrick, J. W., Graber, D. M., Bakker, V. J., ... & Doak, D. F. (2011). Proactive conservation management of an island-endemic bird species in the face of global change. BioScience, 61(12), 1013-1021.
267	Mumme, R.L., Schoech, S.J., Woolfenden, G.E., Fitzpatrick, J.W.	Life and Death in the Fast Lane: Demographic Consequences of Road Mortality in the Florida Scrub-Jay.	1	Florida Scrubjay	Aphelocoma coerulescens	America	2000	Mumme, R. L., Schoech, S. J., Woolfenden, G. E., & Fitzpatrick, J. W. (2000). Life and death in the fast lane: demographic consequences of road mortality in the Florida scrub‐jay. Conservation biology, 14(2), 501-512.
268	Murphy, Dan	Wild Crows Inhabiting the City	1	American Crow	Corvus brachyrhynchos	America	2010	Murphy, D. (2019). Wild Crows Inhabiting the City.
269	Mustafa, Irfan; Arif, Nousheen; Hussain, Syed Makhdoom; Malik, Inayat Ullah; Javid, Arshad; Ullah, Muhammad Irfan; Asif, Saira; Khan, Mobushir Riaz; Waqas, Ayesha; Eqani, Syed Ali Mustajab; Irum, Shamaila; Ahmed, Haroon	Population Dynamics of House Sparrow (Passer domesticus) and House Crow (Corvus splendens) in Punjab (District Sargodha), Pakistan	1	House Crow	Corvus splendens	Asia	2015	Mustafa, I., Arif, N., Hussain, S. M., Malik, I. U., Javid, A., Ullah, M. I., ... & Irum, S. (2015). Population dynamics of house sparrow (Passer domesticus) and house crow (Corvus splendens) in Punjab (District Sargodha), Pakistan. Pakistan Journal of Zoology, 47(4).
270	Nakahara, Toru; Kuroe, Misako; Hasegawa, Osamu; Hayashi, Yuko; Mori, Sayaka; Eguchi, Kazuhiro	Nest site characteristics of the newly established Eurasian Magpie Pica pica population in Hokkaido, Japan	1	Eurasian Magpie	Pica pica	Asia	2015	Nakahara, T., Kuroe, M., Hasegawa, O., Hayashi, Y., Mori, S., & Eguchi, K. (2015). Nest site characteristics of the newly established Eurasian Magpie Pica pica population in Hokkaido, Japan. Ornithological Science, 14(2), 99-109.
271	Neatherlin, E.A.	Corvid response to human settlement and recreation with implications for Marbled Murrelets.	3	American crows, common ravens, and Steller’s jays	Corvus brachyrhynchos, Corvus corax, and Cyanocitta stelleri	America	2002	Neatherlin, E. A. (2002). Corvid response to human settlement and recreation with implications for marbled murrelets (Doctoral dissertation, University of Washington).
272	Neatherlin, E.A., Marzluff, J.M.	Responses of American Crow Populations to Campgrounds in Remote Native Forest Landscapes.	1	American Crow	Corvus brachyrhynchos	America	2004	Neatherlin, E. A., & Marzluff, J. M. (2004). Responses of American crow populations to campgrounds in remote native forest landscapes. The Journal of Wildlife Management, 68(3), 708-718.
273	Neatherlin, E.A., Marzluff, J.M.	Campgrounds enable American Crows to colonize remote native forests.	1	American Crow	Corvus brachyrhynchos	America	2004	Neatherlin, E. A., & Marzluff, J. M. (2004). Campgrounds enable American crows to colonize remote native forests. Journal of Wildlife Management, 68, 708-718.
274	Niederhauser, Joseph M.; Bowman, Reed	Testing sources of variation in nestling-stage nest success of Florida Scrub-Jays in suburban and wildland habitats	1	Florida Scrubjay	Aphelocoma coerulescens	America	2014	Niederhauser, J. M., & Bowman, R. (2014). Testing sources of variation in nestling‐stage nest success of Florida Scrub‐Jays in suburban and wildland habitats. Journal of Field Ornithology, 85(2), 180-195.
275	Nowakowski, J.J.	Changes in the breeding avifauna of Olsztyn (NE Poland) in the years 1968-1993.	1	Rook	Corvus frugilegus	Europe	1996	Nowakowski, J. J. (1996). Changes in the breeding avifauna of Olsztyn [NE Poland] in the years 1968-1993. Acta ornithologica, 31(1), 39-44.
276	Nowakowski, J.J., Dulisz, B.	Population densities and synurbanization of corvids in Olsztyn city (NE Poland).	4	Eurasian Jay, Rook, and Eurasian Magpie, Common Raven	Garrulus glandarius, Corvus frugiliegus, Pica pica, and Corvus corax	Europe	2005	Nowakowski, J. J., & Dulisz, B. (2005). Population densities and synurbization of corvids in Olszyn city (NE Poland). Corvids of Poland. Bogucki Wyd Nauk, Poznań, 481-500.
277	O'Brien, R.C., Larcombe, A., Meyer, J., Forbes, S.L., Dadour, I.	The scavenging behaviour of the Australian Raven (Corvus coronoides): Patterns and influencing factors (2010) Sylvia, .	1	Australian Raven	Corvus coronoides	Australia	2010	O'Brien, R. C., Larcombe, A., Meyer, J., Forbes, S. L., & Dadour, I. (2010). The scavenging behaviour of the Australian Raven (Corvus coronoides): patterns and influencing factors.
278	Obukhova, N. Yu.	Nesting Dynamics of Corvids (Corvidae) in the City of Moscow and Moscow Oblast	3	Hooded Crow, Rook, Eurasian Magpie	Corvus corone cornix, Corvus frugilegus and Pica pica	Asia	2018	Obukhova, N. Y. (2018). Nesting Dynamics of Corvids (Corvidae) in the City of Moscow and Moscow Oblast. Biology Bulletin, 45(9), 1096-1105.
279	Olea, P.P., Baglione, V.	Population trends of Rooks Corvus frugilegus in Spain and the importance of refuse tips.	1	Rook	Corvus frugilegus	Europe	2008	Olea, P. P., & Baglione, V. (2008). Population trends of Rooks Corvus frugilegus in Spain and the importance of refuse tips. Ibis, 150(1), 98-109.
280	Orłowski, G.	Magpie Pica pica nest sites in farmland in vicinity of Wrocław city (SW Poland).	1	Eurasian Magpie	Pica pica	Europe	2005	Orłowski, G. (2005). Magpie Pica pica nest sites in farmland in vicinity of Wrocław city (SW Poland). W: Ptaki krukowate Polski, 509-515.
281	Orlowski, Grzegorz; Czapulak, Andrzej	Different extinction risks of the breeding colonies of Rooks Corvus frugilegus in rural and urban areas of SW Poland	1	Rook	Corvus frugilegus	Europe	2007	Orłowski, G., & CZapulak, A. (2007). Different extinction risks of the breeding colonies of Rooks Corvus frugilegus in rural and urban areas of SW Poland. Acta Ornithologica, 42(2), 145-155.
282	Orlowski, Grzegorz; Kasprzykowski, Zbigniew; Dobicki, Wojciech; Pokorny, Przemyslaw; Polechonski, Ryszard	Geographical and habitat differences in concentrations of copper, zinc and arsenic in eggshells of the Rook Corvus frugilegus in Poland	1	Rook	Corvus frugilegus	Europe	2010	Orłowski, G., Kasprzykowski, Z., Dobicki, W., Pokorny, P., & Polechoński, R. (2010). Geographical and habitat differences in concentrations of copper, zinc and arsenic in eggshells of the Rook Corvus frugilegus in Poland. Journal of ornithology, 151(2), 279-286.
283	Orlowski, Grzegorz; Kasprzykowski, Zbigniew; Dobicki, Wojciech; Pokorny, Przemyslaw; Wuczynski, Andrzej; Polechonski, Ryszard; Mazgajski, Tomasz D.	Trace-Element Interactions in Rook Corvus frugilegus Eggshells Along an Urbanisation Gradient	1	Rook	Corvus frugilegus	Europe	2014	Orłowski, G., Kasprzykowski, Z., Dobicki, W., Pokorny, P., Wuczyński, A., Polechoński, R., & Mazgajski, T. D. (2014). Trace-element interactions in rook Corvus frugilegus eggshells along an urbanisation gradient. Archives of environmental contamination and toxicology, 67(4), 519-528.
284	Orlowski, Grzegorz; Kasprzykowski, Zbigniew; Dobicki, Wojciech; Pokorny, Przemyslaw; Wuczynski, Andrzej; Polechonski, Ryszard; Mazgajski, Tomasz D.	Residues of chromium, nickel, cadmium and lead in Rook Corvus frugilegus eggshells from urban and rural areas of Poland	1	Rook	Corvus frugilegus	Europe	2014	Orłowski, G., Kasprzykowski, Z., Dobicki, W., Pokorny, P., Wuczyński, A., Polechoński, R., & Mazgajski, T. D. (2014). Residues of chromium, nickel, cadmium and lead in Rook Corvus frugilegus eggshells from urban and rural areas of Poland. Science of the total environment, 490, 1057-1064.
285	Osborne, K.	Report of Red-billed Chough in London.	1	Red-billed Chough	Pyrrhocorax pyrrhocorax	Europe	2000	Osborne, K. (2000): Report of Red-billed Chough in London. British Birds 93 (7): 342. Owen, D.A.L. (1985): Factors affecting the status of the Chough in Britain
286	OTSUKA, Y; OKADA, Y; MAKINO, S; MARUYAMA, T	ISOLATION OF YERSINIA-PSEUDOTUBERCULOSIS FROM CITY-LIVING CROWS CAPTURED IN A ZOO	1	Jungle Crow	Corvus macrorhynchos	Asia	1994	OTSUKA, Y., OKADA, Y., MAKINO, S. I., & MARUYAMA, T. (1994). Isolation of Yersinia pseudotuberculosis from city-living crows captured in a zoo. Journal of Veterinary Medical Science, 56(4), 785-786.
287	Palomino, David; Carrascal, Luis M.; Potti, Jaime	Distribution of Azure-winged Magpies Cyanopica cooki in Spain: both local and large-scale factors considered	1	Azure-winged Magpie	Cyanopica cooki	Europe	2011	Palomino, D., Carrascal, L. M., & Potti, J. (2011). Distribution of Azure-winged Magpies Cyanopica cooki in Spain: both local and large-scale factors considered. Acta Ornithologica, 46(1), 68-79.
288	Peck, M.K.	American Crow nesting on building.	1	American Crow	Corvus brachyrhynchos	America	2002	Peck, M.K. (2002): American Crow nesting on building. Ontario birds 20 (3): 150-152.
289	Peh, KSH	Roosting behaviour of house crow (Corvus splendens) in relation to environmental variables	1	House Crow	Corvus splendens	Asia	2002	Peh, K. S. H. (2002). Roosting behaviour of house crow (Corvus splendens) in relation to enviromental variables. Raffles Bulletin of Zoology, 50(1), 257-262.
290	Perec-Matysiak, Agnieszka; Wesolowska, Maria; Lesnianska, Kinga; Bunkowska-Gawlik, Katarzyna; Hildebrand, Joanna; Kicia, Marta	Survey for Zoonotic Microsporidian Pathogens in Wild Living Urban Rooks (Corvus frugilegus)	1	Rook	Corvus frugilegus	Europe	2017	Perec‐Matysiak, A., Wesołowska, M., Leśniańska, K., Buńkowska‐Gawlik, K., Hildebrand, J., & Kicia, M. (2017). Survey for zoonotic microsporidian pathogens in wild living urban rooks (Corvus frugilegus). Journal of Eukaryotic Microbiology, 64(5), 721-724.
291	Pesendorfer, Mario B.; Baker, Christopher M.; Stringer, Martin; McDonald-Madden, Eve; Bode, Michael; McEachern, A. Kathryn; Morrison, Scott A.; Sillett, T. Scott	Oak habitat recovery on California's largest islands: Scenarios for the role of corvid seed dispersal	1	Islandic Scrubjay	Aphelocoma insularis	America	2018	Pesendorfer, M. B., Baker, C. M., Stringer, M., McDonald‐Madden, E., Bode, M., McEachern, A. K., ... & Sillett, T. S. (2018). Oak habitat recovery on California's largest islands: Scenarios for the role of corvid seed dispersal. Journal of applied ecology, 55(3), 1185-1194.
292	Poddubnaya, N., Korotkova, T., Vanicheva, P. I	Increasing corvid tolerance to humans in urban ecosystems with increasing latitude (2019) .	3	Hooded Crow, Rook and Western Jackdaw	Corvus corone cornix, Corvus frugilegus and Coloeus monedula	Europe	2019	Nadezhda, P., Tatyana, K., & Polina, V. (2019). INCREASING CORVID TOLERANCE TO HUMANS IN URBAN ECOSYSTEMS WITH INCREASING LATITUDE. Biological Communications, 64(4).
293	Poiani, A; Pagel, M	Evolution of avian cooperative breeding: Comparative tests of the nest predation hypothesis	2	Australian Raven and Little Raven	Corvus coronoides and Corvus mellori	Australia	1997	Poiani, A., & Pagel, M. (1997). Evolution of avian cooperative breeding: comparative tests of the nest predation hypothesis. Evolution, 51(1), 226-240.
294	Praus, L.	Breeding of the Rook (Corvus frugilegus) in the Czech Silesia – the past and the present.	1	Rook	Corvus frugilegus	Europe	2015	Praus, L. (2015). Breeding of the Rook (Corvus frugilegus) in the Czech Silesia–the past and the present/Hnízdění havrana polního (Corvus frugilegus) v Českém Slezsku–historie a současnost. Acta Musei Silesiae, Scientiae Naturales, 64(2), 119-126.
295	Preininger, Doris; Schoas, Bjoern; Kramer, Diether; Boeckle, Markus	Waste Disposal Sites as All-You-Can Eat Buffets for Carrion Crows (Corvus corone)	1	Carrion Crow	Corvus corone	Europe	2019	Preininger, D., Schoas, B., Kramer, D., & Boeckle, M. (2019). Waste Disposal Sites as All-You-Can Eat Buffets for Carrion Crows (Corvus corone). Animals, 9(5), 215.
296	RECHER, HF; SERVENTY, DL	LONG-TERM CHANGES IN THE RELATIVE ABUNDANCES OF BIRDS IN KINGS PARK, PERTH, WESTERN-AUSTRALIA	1	Australian Raven	Corvus coronoides	Australia	1991	Recher, H. F., & Serventy, D. L. (1991). Long term changes in the relative abundances of birds in Kings Park, Perth, Western Australia. Conservation Biology, 5(1), 90-102.
297	Restani, M., Marzluff, J.M., Yates, R.E.	Effects of anthropogenic food sources on movements, survivorship, and sociality of Common Ravens in the arctic.	1	Common Raven	Corvus corax	America	2001	Restani, M., Marzluff, J. M., & Yates, R. E. (2001). Effects of anthropogenic food sources on movements, survivorship, and sociality of Common Ravens in the Arctic. The Condor, 103(2), 399-404.
298	Richards, M.L.	Rook taking food from dustbin.	1	Rook	Corvus frugilegus	Europe	1976	KING, B. (1976). ROOKS TAKING FOOD FROM DUSTBINS. BRITISH BIRDS, 69(12), 507-507.
299	RICHNER, H	THE EFFECT OF EXTRA FOOD ON FITNESS IN BREEDING CARRION CROWS	1	Carrion Crow	Corvus corone	Europe	1992	Richner, H. (1992). The effect of extra food on fitness in breeding carrion crows. Ecology, 73(1), 330-335.
300	Richner, H.	Habitat-specific growth and fitness in carrion crows (Corvus corone corone) (1989) Journal of Animal Ecology, .	1	Carrion Crow	Corvus corone	Europe	1989	Richner, H. (1989). Habitat-specific growth and fitness in carrion crows (Corvus corone corone). The Journal of Animal Ecology, 427-440.
301	Rockwell, C., Gabriel, P. O., & Black, J. M.	Bolder, older, and selective: factors of individual-speciﬁc foraging behaviors in Steller’s jays	1	Steller's jay	Cyanocitta stelleri	America	2012	Rockwell, C., Gabriel, P. O., & Black, J. M. (2012). Bolder, older, and selective: factors of individual-specific foraging behaviors in Steller’s jays. Behavioral Ecology, 23(3), 676-683.
302	Rolando, A., Patterson, I.J.	Range and movements of the alpine chough Pyrrhocorax graculus in relation to human developments in the Italian alps in summer.	1	Alpine Chough	Pyrrhocorax graculus	Europe	1993	Rolando, A., & Patterson, I. J. (1993). Range and movements of the Alpine ChoughPyrrhocorax graculus in relation to human developments in the Italian Alps in summer. Journal für Ornithologie, 134(3), 338-344.
303	Rolando, A; Laiolo, P; Carisio, L	Urbanization and the flexibility of the foraging ecology of the Alpine Chough Pyrrhocorax graculus in winter	1	Alpine Chough	Pyrrhocorax graculus	Europe	2003	ROLANDO, A., LAIOLO, P., & CARISIO, L. (2003). Urbanization and the flexibility of the foraging ecology of the Alpine Chough Pyrrhocorax graculus in winter. Revue d'écologie.
304	Roshnath, Ramesh; Athira, Kunjikandi; Sinu, Palatty Allesh	Does predation pressure drive heronry birds to nest in the urban landscape?	1	House Crow	Corvus splendens	Asia	2019	Roshnath, R., Athira, K., & Sinu, P. A. (2019). Does predation pressure drive heronry birds to nest in the urban landscape?. Journal of Asia-Pacific Biodiversity, 12(2), 311-315.
305	Rush, S.A., Romito, T., Robison, T.L.	Avian diversity in a suburban park system: current conditions and strategies for dealing with anticipated change.	2	American Crow, Blue Jay	Crow brachyrhynchos and Cyanocitta cristata	America	2014	Rush, S. A., Romito, T., & Robison, T. L. (2014). Avian diversity in a suburban park system: current conditions and strategies for dealing with anticipated change. Urban ecosystems, 17(1), 45-60.
306	Ryall, C.	Further records and updates of range expansion in House Crow Corvus splendens (2016) Bulletin of the British Ornithologists' Club, .	1	House Crow	Corvus splendens		2016	Ryall, C. (2016). Further records and updates of range expansion in house crow Corvus splendens. Bull BOC, 136, 39-45.
307	Ryzhanovskiy, V. N.; Gilev, A. V.	Analysis of the Dates of Arrival of the Grey Crow Corvus cornix in the Lower Ob Region and the Relationship of the Dates of Arrival to Climatic Conditions	1	Hooded Crow	Corvus corone cornix	Asia	2019	Ryzhanovskiy, V. N., & Gilev, A. V. (2019). Analysis of the Dates of Arrival of the Grey Crow Corvus cornix in the Lower Ob Region and the Relationship of the Dates of Arrival to Climatic Conditions. Biology Bulletin, 46(3), 311-316.
308	Sage, B.L., Cornelius, L.W.	Rook population of the London area.	1	Rook	Corvus frugilegus	Europe	1977	Sage, B. L., & Cornelius, L. W. (1977). Rook population of the London area. Lond. Bird Rep., 40, 66-73.
309	Salvati, L.	Nest site and breeding habitat characteristics in urban Jackdaws Corvus monedula in Rome (Italy).	1	Western Jackdaw	Coloeus monedula	Europe	2002	Salvati, L. (2002). Nest site and breeding habitat characteristics in urban jackdaws Corvus monedula in Rome (Italy). Acta Ornithologica, 37(1), 15-19.
310	Salvati, L.	Distribution and Size of Jackdaw Corvus monedula colonies in Inner Rome, Central Italy.	1	Western Jackdaw	Coloeus monedula	Europe	2002	SALVATI, L. (2002). Distribution and size of Jackdaw Corvus monedula colonies in Inner Rome Central Italy. Alauda (Dijon), 70(2), 347-349.
311	Sandor, Attila D.; Kalmar, Zsuzsa; Matei, Ioana; Ionica, Angela Monica; Marcutan, Ioan-Daniel	Urban Breeding Corvids as Disseminators of Ticks and Emerging Tick-Borne Pathogens	1	Western Jackdaw and Rook	Coloeus monedula and Corvus frugilegus	Europe	2017	Sándor, A. D., Kalmár, Z., Matei, I., Ionică, A. M., & Mărcuţan, I. D. (2017). Urban breeding corvids as disseminators of ticks and emerging tick-borne pathogens. Vector-Borne and Zoonotic Diseases, 17(2), 152-154.
312	Sauter, Annette; Bowman, Reed; Schoech, Stephan J.; Pasinelli, Gilberto	Does optimal foraging theory explain why suburban Florida scrub-jays (Aphelocoma coerulescens) feed their young human-provided food?	1	Florida Scrubjay	Aphelocoma coerilescens	America	2006	Sauter, A., Bowman, R., Schoech, S. J., & Pasinelli, G. (2006). Does optimal foraging theory explain why suburban Florida scrub-jays (Aphelocomacoerulescens) feed their young human-provided food?. Behavioral Ecology and Sociobiology, 60(4), 465-474.
313	Sazima, I.	Australian Raven (Corvus coronoides) scavenges on all five major vertebrate groups at Urban Sydney, Southeast Australia (2020) .	1	Australian Raven	Corvus coronoides	Australia	2020	Sazima, I. (2020). Australian Raven (Corvus coronoides) Scavenges on all Five Major Vertebrate Groups at Urban Sydney, Southeast Australia. Tropical Natural History, 20(1), 89-94.
314	Scarlett, T.L., Smith, K.G.	Acorn preference of urban blue jays (Cyanocitta cristata) during fall and spring in northwestern Arkansas (1999) NCASI Technical Bulletin, .	1	Blue Jay	Cyanocitta cristata	America	1991	Scarlett, T. L., & Smith, K. G. (1991). Acorn preference of urban blue jays (Cyanocitta cristata) during fall and spring in northwestern Arkansas. The Condor, 93(2), 438-442.
315	Schillinger, Liesl	CROW PLANET Essential Wisdom From the Urban Wilderness		crows spp		Europe	2009	Haupt, L. L. (2009). Crow planet: Essential wisdom from the urban wilderness. Little, Brown Spark.
316	Schoech, S.J., Bowman, R.	Variation in the timing of breeding between suburban and wildland Florida Scrub-Jays: Do physiologic measures reflect different environments?	1	Florida Scrubjay	Aphelocoma coerilescens	America	2001	Schoech, S. J., & Bowman, R. (2001). Variation in the timing of breeding between suburban and wildland Florida Scrub-Jays: Do physiologic measures reflect different environments?. In Avian ecology and conservation in an urbanizing world (pp. 289-306). Springer, Boston, MA.
317	Schoech, SJ; Bowman, R	Does differential access to protein influence differences in timing of breeding of florida scrub-jays (Aphelocoma coerulescens) in suburban and wildland habitats?	1	Florida Scrubjay	Aphelocoma coerilescens	America	2003	Schoech, S. J., & Bowman, R. (2003). Does differential access to protein influence differences in timing of breeding of Florida scrub-jays (Aphelocoma coerulescens) in suburban and wildland habitats?. The Auk, 120(4), 1114-1127.
318	Schoech, Stephan J.; Bowman, Reed; Bridge, Eli S.; Boughton, Raoul K.	Baseline and acute levels of corticosterone in Florida Scrub-Jays (Aphelocoma coerulescens): Effects of food supplementation, suburban habitat, and year	1	Florida Scrubjay	Aphelocoma coerilescens	America	2007	Schoech, S. J., Bowman, R., Bridge, E. S., & Boughton, R. K. (2007). Baseline and acute levels of corticosterone in Florida scrub-jays (Aphelocoma coerulescens): effects of food supplementation, suburban habitat, and year. General and Comparative Endocrinology, 154(1-3), 150-160.
319	Schoech, Stephan J.; Bowman, Reed; Hahn, Thomas P.; Goymann, Wolfgang; Schwabl, Ingrid; Bridge, Eli S.	The Effects of Low Levels of Light at Night Upon the Endocrine Physiology of Western Scrub-Jays (Aphelocoma californica)	1	California Scrubjay	Aphelocoma californica	America	2013	Schoech, S. J., Bowman, R., Hahn, T. P., Goymann, W., Schwabl, I., & Bridge, E. S. (2013). The effects of low levels of light at night upon the endocrine physiology of western scrub‐jays (Aphelocoma californica). Journal of Experimental Zoology Part A: Ecological Genetics and Physiology, 319(9), 527-538.
320	Schoech, Stephan J.; Bridge, Eli S.; Boughton, Raoul K.; Reynolds, S. James; Atwell, Jonathan W.; Bowman, Reed	Food supplementation: A tool to increase reproductive output. A case study in the threatened Florida Scrub-Jay	1	Florida Scrubjay	Aphelocoma coerilescens	America	2008	Schoech, S. J., Bridge, E. S., Boughton, R. K., Reynolds, S. J., Atwell, J. W., & Bowman, R. (2008). Food supplementation: a tool to increase reproductive output? A case study in the threatened Florida Scrub-Jay. Biological Conservation, 141(1), 162-173.
321	Schomburgk, R.H.	Cursory notes on some of the birds of Siam.	1	Indian Jungle Crow	Corvus culminatus	Asia	1864	SCEOMBURGK, R. H. (1864). Cursory notes on some of the birds of Siam. Ibis, 6(3), 246-268.
322	Schwartz, A.L.W., Williams, H.F., Chadwick, E., Thomas, R.J., Perkins, S.E..	Roadkill scavenging behaviour in an urban environment (2018) Journal of Urban Ecology, .	2	Carrion Crow and Eurasian Magpie	Corvus corone and Pica pica	Europe	2018	Schwartz, A. L., Williams, H. F., Chadwick, E., Thomas, R. J., & Perkins, S. E. (2018). Roadkill scavenging behaviour in an urban environment. Journal of Urban Ecology, 4(1), juy006.
323	Selous, E.	An observational diary on the domestic habits of the Carrion Crow.	1	Carrion Crow	Corvus corone	Europe	1912	Selous, E. D. M. U. N. D. (1912). An observational diary on the domestic habits of the Carrion-Crow (Corvus corone). Zoologist, 16, 321-337.
324	Shawkey, MD; Bowman, R; Woolfenden, GE	Why is brood reduction in Florida scrub-jays higher in suburban than in wildland habitats?	1	Florida Scrubjay	Aphelocoma coerilescens	America	2004	Shawkey, M. D., Bowman, R., & Woolfenden, G. E. (2004). Why is brood reduction in Florida scrub-jays higher in suburban than in wildland habitats?. Canadian Journal of Zoology, 82(9), 1427-1435.
325	Shcherbinin, V. V.; Ponkina, E. V.; Ulanov, P. N.; Matsyura, A. V.	EFFECTIVENESS OF BIO-ACOUSTIC BIRDSCARERS FOR BIRD MANAGEMENT IN THE MUCIPIPAL LANDFILL OF BARNAUL CITY	4	Hooded Crow, Rook, Eurasian Magpie, Western Jackdaw.	Corvus corone cornix, Corvus frugilegus, Pica pica, Coloeus monedula	Asia	2016	Shcherbinin, V. V. (2016). Ponkina. EV, Ulanov, PN, Matsyura, AV (2016). Effectiveness of bio-acoustic birdscarers for bird management in the mucipipal landfill of Barnaul City. Biological Bulletin of Bogdan Chmelnitskiy Melitopol State Pedagogical University, 6(3), 365-376.
326	Shields, Timothy; Currylow, Andrea; Hanley, Brenda; Boland, Stephen; Boarman, William; Vaughn, Mercy	Novel management tools for subsidized avian predators and a case study in the conservation of a threatened species	1	Common Raven	Corvus corax	America	2019	Shields, T., Currylow, A., Hanley, B., Boland, S., Boarman, W., & Vaughn, M. (2019). Novel management tools for subsidized avian predators and a case study in the conservation of a threatened species. Ecosphere, 10(10).
327	Shimba, M. J., & Jonah, F. E.	Nest success of the Indian House Crow Corvus splendens: an urban invasive bird species in Dar es Salaam, Tanzania	1	House Crow	Corvus splendens	Africa	2017	Shimba, M. J., & Jonah, F. E. (2017). Nest success of the Indian House Crow Corvus splendens: an urban invasive bird species in Dar es Salaam, Tanzania. Ostrich, 88(1), 27-31.
328	Shoemaker, Cory M.; Phillips, Richard S.	Observation of Ground Roosting by American Crows	1	American Crow	Corvus brachyrhynchos	America	2011	Shoemaker, C. M., & Phillips, R. S. (2011). Observation of ground roosting by American crows. The Wilson Journal of Ornithology, 123(1), 185-187.
329	Skandrani, Z.; Prevot, A. -C.; Baldaccini, N. E.; Gasparini, J.	On the interplay between phylogeny and environment on behaviour of two urban bird species, Columba livia and Corvus corone (Aves)	1	Carrion Crow	Corvus corone	Europe	2016	Skandrani, Z., Prevot, A. C., Baldaccini, N. E., & Gasparini, J. (2016). On the interplay between phylogeny and environment on behaviour of two urban bird species, Columba livia and Corvus corone (Aves). Italian Journal of Zoology, 83(1), 98-102.
330	Slagsvold, T.	Hooded Crow censuses 1973–78 at Trondheim, Central Norway.	1	Hooded Crow	Corvus corone cornix	Europe	1979	Slagsvold, T. (1979). Hooded Crow Corvus corone cornix census 1973-78 at Trondheim, Central Norway. Fauna norv. Ser. C. Cinclus., 2, 1-6.
331	Smith, K.G.	Winter population dynamics of blue jays, red-headed woodpeckers, and northern mockingbirds in the Ozarks. (1986) American Midland Naturalist, .	1	Blue Jay	Cyanocitta cristata	America	1986	Smith, K. G. (1986). Winter population dynamics of blue jays, red-headed woodpeckers, and northern mockingbirds in the Ozarks. American Midland Naturalist, 52-62.
332	Spur, Natalija; Pokorny, Bostjan; Sorgo, Andrej	Attitudes toward and Acceptability of Management Strategies for a Population of Hooded Crows (Corvus cornix) in Slovenia	1	Hooded Crow	Corvus corone cornix	Europe	2016	Špur, N., Pokorny, B., & Šorgo, A. (2016). Attitudes toward and acceptability of management strategies for a population of hooded crows (Corvus cornix) in Slovenia. Anthrozoös, 29(4), 669-682.
333	Steenhof, K., Kochert, M.N., Roppe, J.A.	Nesting by raptors and common ravens on electrical transmission line towers.	1	Common Raven	Corvus corax	America	1993	Steenhof, K., Kochert, M. N., & Roppe, J. A. (1993). Nesting by raptors and common ravens on electrical transmission line towers. The Journal of wildlife management, 271-281.
334	Stoyanov, Georgi P.; Ivanova, Teodora; Petrov, Boyan P.; Gueorguieva, Antoaneta	Past and Present Breeding Distribution of the Alpine Chough (Pyrrhocorax graculus) in Western Stara Planina and Western Predbalkan Mts. (Bulgaria)	1	Alpine Chough	Pyrrhocorax graculus	Europe	2008	Stoyanov, G. P., Ivanova, T., Petrov, B. P., & Gueorguieva, A. (2008). Past and present breeding distribution of the alpine chough (Pyrrhocorax graculus) in Western Stara Planina and Western Predbalkan Mts.(Bulgaria). Acta zool. bulg. Suppl, 2, 119-132.
335	Szala, Klaudia; Dylewski, Lukasz; Tobolka, Marcin	Winter habitat selection of Corvids in an urban ecosystem	5	Western Jackdaw, Rook, Eurasian Magpie, Eurasian jay and Hooded Crow	Coloeus monedula, Corvus frugilegus, Pica pica, Garrulus glandarius, and Corvus corone cornix	Europe	2020	Szala, K., Dylewski, Ł., & Tobolka, M. (2020). Winter habitat selection of Corvids in an urban ecosystem. Urban Ecosystems, 1-11.
336	Szala, Klaudia; Kubicka, Anna Maria; Sparks, Tim H.; Tryjanowski, Piotr	Birds using tram tracks in Poznan (Poland): Species, infrastructure use and behaviour	4	Western Jackdaw, Rook, Eurasian Magpie and Hooded Crow	Coloeus monedula, Corvus frugilegus, Pica pica, and Corvus corone cornix	Europe	2020	Szala, K., Kubicka, A. M., Sparks, T. H., & Tryjanowski, P. (2020). Birds using tram tracks in Poznań (Poland): Species, infrastructure use and behaviour. Transportation Research Part D: Transport and Environment, 81, 102282.
337	TACHA, TC	AUTUMN ACTIVITIES OF BLUE JAYS IN AN URBAN-ENVIRONMENT	1	Blue Jay	Cyanocitta cristata	America	1981	Tacha, T. C. (1981). Autumn activities of Blue Jays in an urban environment. The Southwestern Naturalist, 26(1), 90-91.
338	Tarvin, KA; Smith, KG	Microhabitat factors influencing predation and success of suburban Blue Jay Cyanocitta cristata nests	1	Blue Jay	Cyanocitta cristata	America	1995	Tarvin, K. A., & Smith, K. G. (1995). Microhabitat factors influencing predation and success of suburban Blue Jay Cyanocitta cristata nests. Journal of Avian Biology, 296-304.
339	TATNER, P	THE DIET OF URBAN MAGPIES PICA-PICA	1	Eurasian Magpie	Pica pica	Europe	1983	Tatner, P. (1983). The diet of urban magpies Pica pica. Ibis, 125(1), 90-107.
340	TATNER, P	FACTORS INFLUENCING THE DISTRIBUTION OF MAGPIES PICA-PICA IN AN URBAN-ENVIRONMENT	1	Eurasian Magpie	Pica pica	Europe	1982	Tatner, P. (1982). Factors influencing the distribution of Magpies Pica pica in an urban environment. Bird Study, 29(3), 227-234.
341	TATNER, P	THE BREEDING BIOLOGY OF MAGPIES PICA-PICA IN AN URBAN-ENVIRONMENT	1	Eurasian Magpie	Pica pica	Europe	1982	Tatner, P. (1982). The breeding biology of magpies Pica pica in an urban environment. Journal of Zoology, 197(4), 559-581.
342	Tatner, P.	The density of breeding magpies Pica pica L. in an urban environment. (1982) Naturalist, .	1	Eurasian Magpie	Pica pica	Europe	1982	Tatner, P. (1982). The density of breeding Magpies Pica pica L. in an urban environment.
343	Tatner, P.	Survival rates of urban Magpies.	1	Eurasian Magpie	Pica pica	Europe	1986	Tatner, P. (1986). Survival rates of urban Magpies. Ringing & Migration, 7(2), 112-118.
344	Tatner, P.	The breeding biology of Magpies in an urban and a rural habitat (Aves: Corvidae).	1	Eurasian Magpie	Pica pica	Europe	1985	Eden, S. F. (1985). The comparative breeding biology of magpies Pica pica in an urban and a rural habitat (Aves: Corvidae). Journal of Zoology, 205(3), 325-334.
345	Tatner, P.	The ecology of urban Magpies.	1	Eurasian Magpie	Pica pica	Europe	1980	Tatner, P. (1980). Ecology of urban magpies (Pica pica L.) (Doctoral dissertation, University of Manchester).
346	Taufique, S. K. Tahajjul; Prabhat, Abhilash; Kumar, Vinod	Illuminated night alters hippocampal gene expressions and induces depressive-like responses in diurnal corvids	1	House Crow	Corvus splendens	Asia	2018	Taufique, S. T., Prabhat, A., & Kumar, V. (2018). Illuminated night alters hippocampal gene expressions and induces depressive‐like responses in diurnal corvids. European Journal of Neuroscience, 48(9), 3005-3018.
347	Taufique, S. K. Tahajjul; Prabhat, Abhilash; Kumar, Vinod	Constant light environment suppresses maturation and reduces complexity of new born neuron processes in the hippocampus and caudal nidopallium of a diurnal corvid: Implication for impairment of the learning and cognitive performance	1	House Crow	Corvus splendens	Asia	2018	Taufique, S. T., Prabhat, A., & Kumar, V. (2018). Constant light environment suppresses maturation and reduces complexity of new born neuron processes in the hippocampus and caudal nidopallium of a diurnal corvid: Implication for impairment of the learning and cognitive performance. Neurobiology of Learning and Memory, 147, 120-127.
348	Taufique, Sheikh Tahajjul; Prabhat, Abhilash; Kumar, Vinod	Light at night affects hippocampal and nidopallial cytoarchitecture: Implication for impairment of brain function in diurnal corvids	1	House Crow	Corvus splendens	Asia	2019	Taufique, S. T., Prabhat, A., & Kumar, V. (2019). Light at night affects hippocampal and nidopallial cytoarchitecture: Implication for impairm
349	Thurston, H., Boyle, H.S.	Some seasonal notes on Long Island birds.	1	Fish Crow	Corvus ossifragus	America	1913	Thurston, H., & Boyle, H. S. (1913). Some Seasonal Notes on Long Island Birds. The Auk, 30(4), 542-545.
350	Tomiałojc, L.	Changes in breeding bird communities of two urban parks in Wrocław across 40 years (1970–2010): before and after colonization by important predators.	1	Hooded Crow	Corvus cororne cornix	Europe	2011	Tomiałojć, L. (2011). Changes in breeding bird communities of two urban parks in Wrocław across 40 years (1970–2010): before and after colonization by important predators. Ornis Polonica, 52(1), 1.
351	Townsend, Andrea K.; Barker, Christopher M.	Plastic and the Nest Entanglement of Urban and Agricultural Crows	1	American Crow	Corvus brachyrhynchos	America	2014	Townsend, A. K., & Barker, C. M. (2014). Plastic and the nest entanglement of urban and agricultural crows. PLoS One, 9(1), e88006.
352	Townsend, Andrea K.; Frett, Blake; McGarvey, Anne; Taff, Conor C.	Where do winter crows go? Characterizing partial migration of American Crows with satellite telemetry, stable isotopes, and molecular markers	1	American Crow	Corvus brachyrhynchos	America	2018	Townsend, A. K., Frett, B., McGarvey, A., & Taff, C. C. (2018). Where do winter crows go? Characterizing partial migration of American Crows with satellite telemetry, stable isotopes, and molecular markers. The Auk: Ornithological Advances, 135(4), 964-974.
353	Townsend, Andrea K.; Staab, Hannah A.; Barker, Christopher M.	Urbanization and elevated cholesterol in American Crows	1	American Crow	Corvus brachyrhynchos	America	2019	Townsend, A. K., Staab, H. A., & Barker, C. M. (2019). Urbanization and elevated cholesterol in American Crows. The Condor, 121(3), duz040.
354	Tryjanowski, P., Hetman, M., Czechowski, P., Grzywaczewski, G., Sklenicka, P., Ziemblińska,	Birds drinking alcohol: Species and relationship with people. a review of information from scientific literature and social media (2020) .	6	Hooded Crow, Common Raven, Carrion Crow, Western Jachdaw, Rook, and Grey Jay	Corvus corone cornix, Corvus corax, Coloeus monedula, Corvus corone, Corvus frugilegus, Perisoreus canadensis		2020	Tryjanowski, P., Hetman, M., Czechowski, P., Grzywaczewski, G., Sklenicka, P., Ziemblińska, K., & Sparks, T. H. (2020). Birds Drinking Alcohol: Species and Relationship with People. A Review of Information from Scientific Literature and Social Media. Animals, 10(2), 270.
355	Tryjanowski, P., Skórka, P., Sparks, T.H., Biadun, W., Brauze, T., Hetmański, T., Martyka, R., Indykiewicz, P., Myczko, Ł., Kunysz, P., Kawa, P., Czyż, S., Czechowski, P., Polakowski, M., Zduniak, P., Jerzak, L., Janiszewski, T., Goławski, A., Duduś, L., Nowakowski, J.J., Wuczyński, A., Wysocki, D.	Urban and rural habitats differ in number and type of bird feeders and in bird species consuming supplementary food.	2	Rook and Western Jackdaw among others	Corvus frugilegus and Coloeus monedula	Europe	2015	Tryjanowski, P., Skórka, P., Sparks, T. H., Biaduń, W., Brauze, T., Hetmański, T., ... & Kawa, P. (2015). Urban and rural habitats differ in number and type of bird feeders and in bird species consuming supplementary food. Environmental Science and Pollution Research, 22(19), 15097-15103.
356	Tuljapurkar, V.B., Bhagwat, V.	Avifauna of a waste disposal site.	2	House Crow and Jungle Crow	Corvus splendens and Corvus macrorhynchos	Asia	2007	Tuljapurkar, V. B., & Bhagwat, V. (2007). Avifauna of a waste disposal site. Indian Birds, 3, 87-90.
357	Uhl, Florian; Ringler, Max; Miller, Rachael; Deventer, Sarah A.; Bugnyar, Thomas; Schwab, Christine	Counting crows: population structure and group size variation in an urban population of crows	2	Carrion Crow and Hooded crow	Corvus corone and Corvus corone cornix	Europe	2019	Uhl, F., Ringler, M., Miller, R., Deventer, S. A., Bugnyar, T., & Schwab, C. (2019). Counting crows: population structure and group size variation in an urban population of crows. Behavioral Ecology, 30(1), 57-67.
358	Vallino, Cristina; Caprio, Enrico; Genco, Fabrizio; Chamberlain, Dan; Palestrini, Claudia; Roggero, Angela; Bocca, Massimo; Rolando, Antonio	Behavioural responses to human disturbance in an alpine bird	1	Alpine Chough	Pyrrhocorax graculus	Europe	2019	Vallino, C., Caprio, E., Genco, F., Chamberlain, D., Palestrini, C., Roggero, A., ... & Rolando, A. (2019). Behavioural responses to human disturbance in an alpine bird. Journal of Ornithology, 160(3), 763-772.
359	Vasilev, V., Marinov, M.P.	Oological Characteristics of a Colony of Eurasian Jackdaw (Corvus monedula L.) in the Town of Shumen, NE Bulgaria	1	Western Jackdaw	Coloeus monedula	Europe	2017	Vasilev, V., & Marinov, M. P. (2017). Oological Characteristics of a Colony of Eurasian Jackdaw (Corvus monedula L.) in the Town of Shumen, NE Bulgaria. ACTA ZOOLOGICA BULGARICA, 69(1), 143-147.
360	Vierling, K; Winternitz, BL	Western scrub-jay breeding biology in Central Colorado	1	California Scrubjay	Aphelocoma californica	America	2003	Vierling, K., & Winternitz, B. L. (2003). Western Scrub-Jay breeding biology in central Colorado. Western North American Naturalist, 513-516.
361	Vigallon, SM; Marzluff, JM	Abundance, nest sites, and nesting success of Steller's jays along a gradient of urbanization in western Washington	1	Steller's Jay	Cyanocitta stelleri	America	2005	Vigallon, S. M., & Marzluff, J. M. (2005). Abundance, nest sites, and nesting success of Steller's Jays along a gradient of urbanization in western Washington. Northwest Science, 79(1), 22.
362	Vines, Aaron; Lill, Alan	Boldness and urban dwelling in little ravens	1	Little Raven	Corvus mellori	Australia	2016	Vines, A., & Lill, A. (2016). Boldness and urban dwelling in little ravens. Wildlife Research, 42(7), 590-597.
363	Vlahovic, Ksenija; Prukner-Radovcic, Estella; Horvatek, Danijela; Pavlak, Marina; Gomercic, Tomislav; Rumiha, Zdravka; Dovc, Alenka	Bacterial and fungal flora in faecal samples from rooks (Corvus frugilegus) in the City of Zagreb, Croatia	1	Rook	Corvus frugilegus	Europe	2010	Vlahović, K., Prukner-Radovčić, E., Horvatek, D., Pavlak, M., Gomerčić, T., Rumiha, Z., & Dovč, A. (2010). Bacterial and fungal flora in faecal samples from rooks (Corvus frugilegus) in the City of Zagreb, Croatia. Vet Arh, 80(1), 81-92.
364	Vrezec, A.	Historical occurrence of the Hooded/Carrion Crow (Corvus cornix/corone) in urban areas of Europe with Emphasis on Slovenia.	2	Hooded Crow and Carrion Crow	Corvus corone cornix and Corvus corone	Europe	2010	Vrezec, A. (2010, July). HISTORICAL OCCURRENCE OF THE HOODED/CARRION CROW (CORVUS CORNIX CORONE) IN URBAN AREAS OF EUROPE WITH EMPHASIS ON SLOVENIA. In Annales Ser. Hist. Nat (Vol. 20, pp. 131-140).
365	Vuorisalo, T; Andersson, H; Hugg, T; Lahtinen, R; Laaksonen, H; Lehikoinen, E	Urban development from an avian perspective: causes of hooded crow (Corvus corone cornix) urbanisation in two Finnish cities	1	Hooded Crow	Corvus corone cornix	Europe	2003	Vuorisalo, T., Andersson, H., Hugg, T., Lahtinen, R., Laaksonen, H., & Lehikoinen, E. (2003). Urban development from an avian perspective: causes of hooded crow (Corvus corone cornix) urbanisation in two Finnish cities. Landscape and urban planning, 62(2), 69-87.
366	Walker, Lauren E.; Marzluff, John M.	Recreation changes the use of a wild landscape by corvids	4	Steller’s Jay, Gray Jay, Common Raven, and Clark’s Nutcracker	Cyanocitta stelleri, Perisoreus canadensis, Corvus corax and Nucifraga columbiana	America	2015	Walker, L. E., & Marzluff, J. M. (2015). Recreation changes the use of a wild landscape by corvids. The Condor: Ornithological Applications, 117(2), 262-283.
367	Wang, Yanping; Chen, Shuihua; Jiang, Pingping; Ding, Ping	Black-billed Magpies (Pica pica) adjust nest characteristics to adapt to urbanization in Hangzhou, China	1	Eurasian Magpie	Pica pica	Asia	2008	Wang, Y., Chen, S., Jiang, P., & Ding, P. (2008). Black-billed Magpies (Pica pica) adjust nest characteristics to adapt to urbanization in Hangzhou, China. Canadian Journal of Zoology, 86(7), 676-684.
368	Wang, Z., Wang, Y., Jerzak, L., Zhang, Z.	Nest site selection of the Magpie Pica pica sericea in Beijing of China.	1	Eurasian Magpie	Pica pica	Asia	2010	Wang, Z., Wang, Y., Jerzak, L., & Zhang, Z. (2010). Nest site selection of the magpie Pica pica sericea in Beijing of China. Studia Biologica, 4, 1-12.
369	Ward, C; Low, BS	Predictors of vigilance for American Crows foraging in an urban environment	1	American Crow	Corvus brachyrhynchos	America	1997	Ward, C., & Low, B. S. (1997). Predictors of vigilance for American crows foraging in an urban environment. The Wilson Bulletin, 481-489.
370	Watanabe, M.X., Iwata, H., Okamoto, M., Kim, E.Y., Yoneda, K., Hashimoto, T., Tanabe, S.	Induction of cytochrome P450 1A5 mRNA, protein and enzymatic activities by dioxin-like compounds, and congener-specific metabolism and sequestration in the liver of wild jungle crow (Corvus macrorhynchos) from Tokyo, Japan.	1	Jungle Crow	Corvus macrorhynchos	Asia	2005	Watanabe, M. X., Iwata, H., Okamoto, M., Kim, E. Y., Yoneda, K., Hashimoto, T., & Tanabe, S. (2005). Induction of cytochrome P450 1A5 mRNA, protein and enzymatic activities by dioxin-like compounds, and congener-specific metabolism and sequestration in the liver of wild jungle crow (Corvus macrorhynchos) from Tokyo, Japan. Toxicological Sciences, 88(2), 384-399.
371	Watson, A.	Human induced increases of carrion crows and gulls on Cairngorms plateaux.	1	Carrion Crow	Corvus corone	Europe	1996	Watson, A. (1996). Human induced increases of Carrion Crows and gulls on Cairngorms plateaux. Scottish Birds, 18, 205-213.
372	Webb, W.C., Boarman, W.I., Rotenberry, J.T.	Common raven juvenile survival in a human-augmented landscape.	1	Common Raven	Corvus corax	America	2004	Webb, W. C., Boarman, W. I., & Rotenberry, J. T. (2004). Common Raven juvenile survival in a human-augmented landscape. The Condor, 106(3), 517-528.
373	Webb, William C.; Marzluff, John M.; Hepinstall-Cymerman, Jeff	Linking resource use with demography in a synanthropic population of common ravens	1	Common Raven	Corvus corax	America	2011	Webb, W. C., Marzluff, J. M., & Hepinstall-Cymerman, J. (2011). Linking resource use with demography in a synanthropic population of common ravens. Biological Conservation, 144(9), 2264-2273.
374	Weis, Allison M.; Miller, Woutrina A.; Byrne, Barbara A.; Chouicha, Nadira; Boyce, Walter M.; Townsend, Andrea K.	Prevalence and Pathogenic Potential of Campylobacter Isolates from Free-Living, Human-Commensal American Crows	1	American Crow	Corvus brachyrhynchos	Asia	2014	Weis, A. M., Miller, W. A., Byrne, B. A., Chouicha, N., Boyce, W. M., & Townsend, A. K. (2014). Prevalence and pathogenic potential of Campylobacter isolates from free-living, human-commensal American crows. Applied and environmental microbiology, 80(5), 1639-1644.
375	Whisson, Desley A.; Weston, Michael A.; Shannon, Kelly	Home range, habitat use and movements by the little raven (Corvus mellori) in a coastal peri-urban landscape	1	Little Raven	Corvus mellori	Australia	2015	Whisson, D. A., Weston, M. A., & Shannon, K. (2015). Home range, habitat use and movements by the little raven (Corvus mellori) in a coastal peri-urban landscape. Wildlife research, 42(6), 500-508.
376	White, C.M., Tanner-White, M.	Use of interstate highway overpasses and billboards for nesting by the common raven (Corvus corax).	1	Common Raven	Corvus corax	America	1988	White, C. M., & Tanner-White, M. (1988). Use of interstate highway overpasses and billboards for nesting by the common raven (Corvus corax). The Great Basin Naturalist, 64-67.
377	Wilson, R.F., Sarim, D., Rahman, S.	Factors influencing the distribution of the invasive house crow (Corvus splendens) in rural and urban landscapes.	1	House Crow	Corvus splendens	Asia	2015	Wilson, R. F., Sarim, D., & Rahman, S. (2015). Factors influencing the distribution of the invasive house crow (Corvus splendens) in rural and urban landscapes. Urban ecosystems, 18(4), 1389-1400.
378	Winiecki, A.	The wintering strategy of Rooks Corvus frugilegus Linnaeus, 1758, in Poznan, west Poland.	1	Rook	Corvus frugilegus	Europe	2000	Winiecki, A. (2000). The wintering strategy of rooks Corvus frugilegus Linnaeus, 1758, in Poznan, west Poland. Acta zoologica cracoviensia, 1(43).
379	Winterstein, S.R., Raitt, R.J.	Nestling growth and development and the breeding ecology of the Beechey jay. (1983) Wilson Bulletin, .	1	Beechey Jay	Cyanocorax beecheii	America	1983	Winterstein, S. R., & Raitt, R. J. (1983). Nestling growth and development and the breeding ecology of the Beechey Jay. The Wilson Bulletin, 256-268.
380	Withey, JC; Marzluff, JM	Dispersal by juvenile American Crows (Corvus brachyrhynchos) influences population dynamics across a gradient of urbanization	1	American Crow	Corvus brachyrhynchos	America	2005	Withey, J. C., & Marzluff, J. M. (2005). Dispersal by juvenile American crows (Corvus brachyrhynchos) influences population dynamics across a gradient of urbanization. The Auk, 122(1), 205-221.
381	Withey, John C.; Marzluff, John M.	Multi-scale use of lands providing anthropogenic resources by American Crows in an urbanizing landscape	1	American Crow	Corvus brachyrhynchos	America	5009	Withey, J. C., & Marzluff, J. M. (2009). Multi-scale use of lands providing anthropogenic resources by American Crows in an urbanizing landscape. Landscape Ecology, 24(2), 281.
382	Witt, K.	On the abundance of Magpie Pica pica during breeding and winter season in Berlin (1997) Acta Ornithologica, .	1	Eurasian Magpie	Pica pica	Europe	1997	Witt, K. (1997). On the abundance of the Magpie Pica pica during breeding and winter season in Berlin. Acta ornithologica, 32(1), 121-126.
383	Wojciechowski, Z., Janiszewski, T., Włodarczyk, R.	Changes in distribution of nests of the Magpie Pica pica in the initial period of its synurbanization near the city of Łódź (central Poland).	1	Eurasian Magpie	Pica pica	Europe	2005	Wojciechowski, Z., Janiszewski, T., & Włodarczyk, R. (2005). Changes in distribution of nests of the Magpie Pica pica in the initial period of its synurbization near the city of Łódź (central Poland).
384	Xu, Y., Cao, Z., Wang, B.	Effect of urbanization intensity on nest-site selection by Eurasian Magpies (Pica pica) (2020) .	1	Eurasian Magpie	Pica pica	Asia	2020	Xu, Y., Cao, Z., & Wang, B. (2020). Effect of urbanization intensity on nest-site selection by Eurasian Magpies (Pica pica). Urban
385	Yamac, Elif; Kirazli, Cihangir	Road Effect on the Breeding Success and Nest Characteristics of the Eurasian Magpie (Pica pica)	1	Eurasian Magpie	Pica pica	Asia	2012	Yamaç, E., & Kırazlı, C. (2012). Road effect on the breeding success and nest characteristics of the Eurasian Magpie (Pica pica).
386	Yaremych, SA; Novak, RJ; Raim, AJ; Mankin, PC; Warner, RE	Home range and habitat use by American Crows in relation to transmission of West Nile Virus	1	American Crow	Corvuss brachyrhynchos	America	2004	Yaremych, S. A., Novak, R. J., Raim, A. J., Mankin, P. C., & Warner, R. E. (2004). Home range and habitat use by American Crows in relation to transmission of West Nile virus. The Wilson Journal of Ornithology, 116(3), 232-239.
387	Yazdanjooie, M., Sadraei, J., Dalimi, A., Pirestani, M.	Isolation of Encephalitozoon intestinalis from crows living in urban parks of Tehran, Iran: an investigation with zoonotic aspect (2018) Journal of Parasitic Diseases, .	1	Hooded Crow	Corvus corone cornix	Asia	2018	Sadraei, J., Dalimi, A., & Pirestani, M. (2018). Isolation of Encephalitozoon intestinalis from crows living in urban parks of Tehran, Iran: an investigation with zoonotic aspect. Journal of Parasitic Diseases, 42(4), 494-499.
388	Yoda, Tsuyoshi	Managing urban crow populations in Japan	2	Jungle Crow and Carrion Crow	Corvus macrorhynchos and Corvus corone	Asia	2019	Yoda, T. (2019). Managing urban crow populations in Japan. Human–Wildlife Interactions, 13(3), 12.
389	Yong, Lee Hwee; Ambu, Stephen; Devi, Sushela; Maung, Mala	Detection of protozoan and bacterial pathogens of public health importance in faeces of Corvus spp. (large-billed crow)	1	Jungle Crow (Large-billed Crow)	Corvus macrorhynchos	Asia	2008	Yong, L. H., Ambu, S., Devi, S., & Maung, M. (2008). Detection of protozoan and bacterial pathogens of public health importance in faeces of Corvus spp.(large-billed crow). Tropical Biomedicine, 25(2), 134-139.
390	Yoshiaki, N., Hiroyoshi, H.	When and where did crows learn to use automobiles as nutcrackers?	1	Carrion Crow	Corvus corone	Asia	2001	Nihei, Y., & Higuchi, H. (2001). When and where did crows learn to use automobiles as nutcrackers. Tohoku psychologica folia, 60, 93-97.
391	Yoshikawa, Tetsuro; Higuchi, Hiroyoshi	Invasion of the loquat Eriobotrya japonica into urban areas of central Tokyo facilitated by crows	2	Jungle Crow and Carrion Crow	Corvus macrorhynchos and Corvus corone	Asia	2018	Yoshikawa, T., & Higuchi, H. (2018). Invasion of the loquat Eriobotrya japonica into urban areas of central Tokyo facilitated by crows. Ornithological Science, 17(2), 165-172.
392	Young, Y.S., Engel, K.A., Brody, A.	Implications of communal roosting by common ravens to operation and maintenance of the Malin to Midpoint 500 KV transmission line.	1	Common Raven	Corvus corax	America	1988	Young, L. S. (1988). Implications of communal roosting by common ravens to operation and maintenance of Pacific Power and Light Company's Malin to Midpoint 500 KV transmision line.
393	Zarrintab, Mohammad; Mirzaei, Rouhollah	Tissue distribution and oral exposure risk assessment of heavy metals in an urban bird: magpie from Central Iran	1	Eurasian Magpie	Pica pica	Asia	2018	Zarrintab, M., & Mirzaei, R. (2018). Tissue distribution and oral exposure risk assessment of heavy metals in an urban bird: magpie from Central Iran. Environmental Science and Pollution Research, 25(17), 17118-17127.
394	Zarrintab, Mohammad; Mirzaei, Rouhollah; Mostafaei, Gholamreza; Dehghani, Rouhollah; Akbari, Hossein	Concentrations of Metals in Feathers of Magpie (Pica pica) from Aran-O-Bidgol City in Central Iran	1	Eurasian Magpie	Pica pica	Asia	2016	Zarrintab, M., Mirzaei, R., Mostafaei, G., Dehghani, R., & Akbari, H. (2016). Concentrations of metals in feathers of magpie (Pica Pica) from Aran-O-Bidgol city in Central Iran. Bulletin of environmental contamination and toxicology, 96(4), 465-471.
395	Zbyryt, A., Polakowski, M.	The breeding population of Rook Corvus frugilegus in major cities of Podlaskie voivodship (NE Poland).	1	Rook	Corvus frugilegus	Europe	2012	Zbyryt, A., & Polakowski, M. (2012). The breeding population of Rook Corvus frugilegus in major cities of Podlaskie voivodship (NE Poland). International Studies on Sparrows, 36(1), 73-79.
396	Zduniak, P; Kuczynski, L	Breeding biology of the Hooded Crow Corvus corone cornix in Warta river valley (W Poland)	1	Hooded Crow	Corvus corone cornix	Europe	2003	Zduniak, P., & Kuczyński, L. (2003). Breeding biology of the Hooded Crow Corvus corone cornix in Warta river valley (W Poland). Acta ornithologica, 38(2), 143-150.
397	Zimaroyeva, A. A.; Matsyura, A. V.; Jankowski, K.	Spatial patterns of habitat distribution of Corvidae (the case of urban-rural gradient)	6	Rook, Western Jackdaw, Hooded Crow, Common Raven, Eurasian Magpie, Eurasian Jay	Corvus frugilegus, Coloeus monedula, Corvus cornix, Corvus corax, Pica pica, Garrulus glandarius	Europe	2016	Matsyura, A. V., & Jankowski, K. (2016). Spatial patterns of habitat distribution of Corvidae (the case of urban-rural gradient). Biosystems Diversity, 24(2).
398	Zmihorski, Michal; Halba, Ryszard; Mazgajski, Tomasz D.	Long-term spatio-temporal dynamics of corvids wintering in urban parks of Warsaw, Poland	4	Rook, Western Jackdaw, Eurasian Magpie and Hooded Crow	Corvus frugilegus, Coloeus monedula, Pica pica, and Corvus corone cornix	Europe	2010	Żmihorski, M., Halba, R., & Mazgajski, T. D. (2010). Long-term spatio-temporal dynamics of corvids wintering in urban parks of Warsaw, Poland. Ornis Fennica, 87(2), 61.
399	Zorina, Z.A., Smirnova, A.A.	Quantitative evaluations in gray crows: Generalization of the relative attribute "larger set" (1996) Neuroscience and Behavioral Physiology, .	1	Hooded Crow	Corvus corone cornix	Asia	1996	Zorina, Z. A., & Smirnova, A. A. (1996). Quantitative evaluations in gray crows: Generalization of the relative attribute “larger set”. Neuroscience and behavioral physiology, 26(4), 357-364.
400	Dolata, P.T., Kamiński, P., Winiecki, A. 2005	Jackdaw Corvus monedula in Poland: a review. [Kawka Corvus monedula w Polsce - przegląd badań.]	1	Western Jackdaw	Coloeus monedula	Europe	2005	Dolata, P. T., Kamiński, P., & Winiecki, A. (2005). Kawka Corvus monedula w Polsce–przegląd badań. Ptaki krukowate Polski. Poznań: Bogucki Wyd. Nauk.
401	Eguchi, K.	The Eurasian Magpie. [カササギ.]	1	Eurasian Magpie	Pica pica	Asia	2016	Eguchi, K. (2016). カササギ. 日本鳥学会誌, 65(1), 5-30.
402	Fankhauser, T.	Breeding Rooks Corvus frugilegus and problems associated with them in the town of Berne, Switzerland. [Saatkrähen als Brutvögel in der Stadt Bern und dadurch entstehende Probleme.] noise conflict	1	Rook	Corvus frugilegus	Europe	1995	Fankhauser, T. Saatkrähen Corvusfrugilegus als Brutvögel in der Stadt Bern.
403	Gargioni, A.	[Distribuzione ed espansione della taccola Corvus monedula in provincia di Brescia (Lombardia)	1	Western Jackdaw	Coloeus monedula	Europe	2007	Gargioni, A. (2007). Distribuzione ed espansione della Taccola Corvus monedula in provincia di Brescia (lombardia). Natura Bresciana, 35, 137-139.
404	Kurosawa, R., Kanai, Y., Hamaguchi, T.	Relation of jungle crows and garbage in Tokyo III. Comparison between Tokyo and its vicinity and Kawasaki. [都市におけるハシブトガラスと生ごみの関係III -東京都と隣接する川崎市の比較-.].	1	Jungle Crow (Large-billed Crow)	Corvus macrorhynchos	Asia	2002	Kurosawa, R., Kanai, Y., & Hamaguchi, T. (2003). Relation of Jungle Crows and garbage in Tokyo III–Comparison between Tokyo and its vicinity and Kawasaki.
405	Kurosawa, R., Matsuda, M.	Breeding performance of crows in Tokyo. [東京におけるカラス類の繁殖状況.]	1	Jungle Crow (Large-billed Crow)	Corvus macrorhynchos	Asia	2003	黒沢令子, & 松田道生. (2003). 東京におけるカラス類の繁殖状況. Strix, 21(176), 71-78.
406	Kurosawa, R., Matsuo, T., Tokunaga, T., Kobayashi, K., Sato, E.	Breeding performances of crows in a park-like sites with rich vegetation in urban areas: a comparison between Sapporo and Tokyo. [大都市の緑地におけるカラス類の繁殖状況 -札幌市北海道大学近辺と東京の比較-.].	1	Jungle Crow (Large-billed Crow)	Corvus macrorhynchos	Asia	2004	黒沢令子, & 松田道生. (2003). 東京におけるカラス類の繁殖状況. Strix, 21(176), 71-78.
407	Kurosawa, R., Narusue, M., Kawachi, H., Suzuki, K.	The relationship between jungle crows Corvus macrorhynchos and garbage in Tokyo. [東京におけるハシブトガラスと生ゴミの関係.].	1	Jungle Crow (Large-billed Crow)	Corvus macrorhynchos	Asia	2000	Kurosawa, R., Narusue, M., Kawachi, H., & Suzuki, K. (2000). The relationship between jungle crows Corvus macrorhynchos and garbage in Tokyo. Strix, 18, 71-78.
408	Lehmann, R., Otto, W., Witt, K.	[Erfassung von Nebelkrähe (Corvus corone cornix) und Elster (Pica pica) 2003 in Berlin.] [Capture Cornix (Corvus Corone Cornix) and Elster (Pica Pica) 2003 in Berlin.]	2	Hooded crow and Eurasian Magpie	Corvus corone cornix and Pica pica	Europe	2005	Lehmann, R., OTTO, W., & WITT, K. (2005). Erfassung von Nebelkrähe (Corvus corone cornix) und Elster (Pica pica) 2003 in Berlin. Berl. ornithol. Ber, 15, 129-156.
409	Looft, V., Wolf, P.	Distribution of Carrion Crow (Corvus corone corone) and Magpie nests (Pica pica) along an urban-rural transect between the town centre of Kiel and the village Bothkamp/Kirchbarkau. [Verteilung von Rabenkrähen- (Corvus corone corone) und Elsternbruten (Pica pica) auf einem Stadt-Land-Gradienten zwischen dem Stadtzentrum Kiels und Bothkamp/Kirchbarkau.]	2	Carrion crow and Eurasian Magpie	Corvus corone and Pica pica	Europe	2003	Looft, V., & Wolf, P. (2003). Verteilung von Rabenkrähen-(Corvus corone corone) und Elsternbruten (Pica pica) auf einem Stadt-Land-Gradienten zwischen dem Stadtzentrum Kiels und Bothkamp/Kirchbarkau. Corax, 19, 195-202.
410	Lorgé, P.	The Rook Corvus frugilegus: a species with a positive trend in Luxembourg. [Die Saatkrähe Corvus frugilegus: eine Art mit positiver Tendenz in Luxemburg.]	1	Rook	Corvus frugilegus	Europe	2000	Lorgé, P. (2000). Die Saatkrähe Corvus frugilegus: Eine Art mit positiver Tendenz in Luxemburg. Regulus Wiss. Ber, 18, 38-44.
411	Matsubara, H. (2003):	Some effects of the net covering of garbage stations on the home range and reproductive success of a pair of jungle crows. [ゴミステーションへのネットかけがハシブトガラスの行動圏および繁殖成功におよぼす影響.] Strix 21: 207-214.	1	Jungle Crow (Large-billed Crow)	Corvus macrorhynchos	Asia	2003	松原始. (2003). ゴミステーションへのネットかけがハシブトガラスの行動圏および繁殖成功におよぼす影響. Strix: 日本野鳥の会研究報告, 21, 207-214.
412	Matsuda, M.	The carcasses of Jungle Crows at Rikugien Park - 2002.	1	Jungle Crow (Large-billed Crow)	Corvus macrorhynchos	Asia	2005	松田道生. (2005). 六義園におけるハシブトガラスの死体の数・2002 年. Bird Research, 1, S9-S13.
413	Matsuo, J.	The relation between nests in which jungle and carrion crows used wire hangers and the vegetation coverage in Osaka City and Sakai City. [大阪におけるハシブトガラス，ハシボソガラスの針金ハンガー利用巣と緑被率との関係.]	2	Jungle Crow and Carrion Crow	Corvus macrorhynchos and Corvus corone	Asia	2005	松尾淳一. (2005). 大阪におけるハシブトガラス, ハシボソガラスの針金ハンガー利用巣と緑被率との関係. Strix, 23, 75-81.
414	Mirski, P., Polakowski, M., Budka, M., Królak, T., Latkowski, M., Michalczuk, J., Nagórski, P., Rusiecki, S.	Winter occurrence of the Jackdaw Corvus monedula subspecies in the selected Polish towns and cities. [Zimowanie podgatunków kawki Corvus monedula w wybranych miastach Polski.	1	Western Jackdaw	Coloeus monedula	Europe	2011	Mirski, P., Polakowski, M., Budka, M., Królak, T., Latkowski, M., Michalczuk, J., ... & Rusiecki, S. (2011). Zimowanie podgatunków kawki Corvus monedula w wybranych miastach Polski. Ornis Pol, 52, 97-106.
415	Nakamura S.	Nest site comparisons between the Carrion Crow Corvus corone and Jungle Crow Corvus macrorhynchos in Takatsuki City. [高槻市 にお けるカ ラス2種 の営巣環境 の比較.	2	Jungle Crow and Carrion Crow	Corvus macrorhynchos and Corvus corone	Asia	2000	NAKAMURA, S. (2000). Nest site comparisons between the Carrion Crow Corvus corone and Jungle Crow Corvus macrorhynchos in Takatsuki city. Japanese Journal of Ornithology, 49(1), 39-50.
416	Nihei, Y.	Variations of behaviour of carrion crows Corvus corone using automobiles as nutcrackers. [ハ シ ボ ソ ガ ラ ス の 自動 車 を 利 用 した ク ル ミ割 り行 の バ リエ ー シ ョ ン.]	1	Carrion Crow	Corvus corone	Asia	1995	NIHEI, Y. (1995). Variations of behaviour of carrion crows Corvus corone using automobiles as nutcrackers. Japanese Journal of Ornithology, 44(1), 21-35.
417	Nikodemusz, E., Kalotás, Z., Imre, R.	Pathological features of 3-chloro-4-methyl benzamine HCl toxicity in rooks (Corvus frugilegus L.) and pheasants (Phasianus colchicus L.).	1	Rook	Corvus frugilegus	Europe	1982	Nikodémusz, E., & Imre, R. (1982). Pathological features of 3-chloro-4-methyl benzamine HCl toxicity in rooks (Corvus frugilegus L.) and pheasants (Phasianus colchicus L.). Gegenbaurs morphologisches Jahrbuch, 128(5), 753-761.
418	Pinowska, B., Pinowski, J., Kosicki, J.Z.	Changes in numbers of the Rook Corvus frugilegus and the Hooded Crow Corvus cornix under urbanization pressure in suburban areas. [Zmiany liczebności gawrona Corvus frugilegus i wrony siwej Corvus cornix pod wpływem urbanizacji w strefie podmiejskiej.].	2	Rook and Hooded Crow	Corvus frugilegus and Corvus corone cornix	Europe	2005	Pinowska, B., Pinowski, J., & Kosicki, J. Z. Zmiany liczebności gawrona Corvus frugilegus i wrony siwej Corvus cornix pod wpływem urbanizacji w strefie podmiejskiej.
419	Prang, A., Kristiansen, J.N.	Winter habitat preference of Rook Corvus frugilegus in a suburban area. [Habitatpraeference hos Rage Corvus frugilegus om vinteren i et bynaert omrade.]	1	Rook	Corvus frugilegus	Europe	2003	PRANG, A. & NELBY KRISTIANSEN, J. (2003). Habitatpræference hos Råge Corvus frugilegus om vinteren i et bynært område
420	Sasvari, L.	Bird communities in the parks and squares of Budapest, Hungary.	2	Rook and Western Jackdaw	Corvus frugilegus and Coloeus monedula	Europe	1981	Sasvári, L. (1981). Birds communities in the parks and squares of Budapest. Opusc. Zool. Budapest, 17(18), 121-143.
421	Tobółka, M., Szymański, P., Kuźniak, S., Maćkowiak, S., Kaczmarek, S., Maliczak, J., Michalak, W., Ratajczak, J., Sieracki, P., Stępniewski, J.	Decline of the Rook Corvus frugilegus breeding population in the Leszno Province. [Spadek liczebnosci populacji legowej gawrona Corvus frugilegus na Ziemi Leszczynskiej.]	1	Rook	Corvus frugilegus	Europe	2011	Tobółka, M., Szymański, P., Kuźniak, S., Maćkowiak, S., Kaczmarek, S., Maliczak, J., ... & Stępniewski, J. (2011). Spadek liczebności populacji lęgowej gawrona Corvus frugilegus na Ziemi Leszczyńskiej. Ornis Pol, 52, 107-116.
422	Webb, W.C., Ellstrand, N.C.	First record of double brooding by the Common Raven.	1	Common Raven	Corvus corax	America	2002	Webb, W. C. and ELLSTRAND, N. C. (2002). First record of double brooding by the Common Raven.
423	Węgrzynowicz, A.	Changes in abundance and nest location of the Magpie Pica pica and Hooded Crow Corvus cornix from 1974 to 2009 in Warsaw. [Zmiany liczebności i umiejscowienie gniazd sroki Pica pica i wrony siwej Corvus cornix w Warszawie w latach1974–2009.]	2	Eurasian Magpie and Hooded Crow	Pica pica and Corvus corone cornix	Europe	2013	Węgrzynowicz, A. (2013). Zmiany liczebności i umiejscowienie gniazd sroki Pica pica i wrony siwej Corvus cornix w Warszawie w latach 1974-2009. Ornis Pol, 54, 12-24.
424	Zuchowska, E.	Role of synantropic corvid birds (Corvidae) in the transmission of parasites to zoo birds. [Znaczenie synantropijnych ptakow krukowatych (Corvidae) w przenoszeniu pasozytow na ptaki hodowane w zoo.]	2	Eurasian Magpie and Western Jackdaw	Pica pica and Coloeus monedula	Europe	1987	Zuchowska, E. (1987). Znaczenie synantropijnych ptaków krukowatych (Carvidae) w przenoszeniu pasożytów na ptaki hodowane w ZOO. Wiadomości Parazytologiczne, 33(2).
